# Supplementary material for: Use of scientific evidence by dentists in Brazil: Room for improving the evidence-based practice
Source: PLoS One. 2018 Sep 19;13(9):e0203284. doi: 10.1371/journal.pone.0203284 (PMC6145584; doi:10.1371/journal.pone.0203284)
Supplement: S2 File — (XLSX) [file pone.0203284.s002.xlsx]

## Sheet: Respostas ao formulário 1
date / time stamp	If you agree to participate in the interview, click "I agree to participate."	Gender	Year of birth	State - Acronym	Work in city, capital city, or both?	City population	Years in practice	State where attended the dental school	City where attended the dental school	If not Brazil, in which country was your dental school based?	Highest degree achieved	Main subject area	Work sector (public practice, private practice or both)	Do you think that continuing education is important?	Currently attending continuing education?	Type of continuing education currently attending	It this your first continuing education program?	Are you (or have been) enrolled in teaching activity?	Type of teaching activity	VAS "evidence-based dentistry"	VAS "scientific evidence"	VAS "Clinical research"	VAS "Epidemiological research"	VAS "Scientific Journal"	Where do you seek updated information?	Frequency to search information	Do you access scientific journals?	How often do you access scientific journals?	Journal coverage	Which journals?	Which article types do you usually read?	VAS - Information presented in scientific journals do not match the clinical practice	Have you ever changed clinical behavior or procedures based on articles?	Based on what type of article you have changed behavior or procedures?	VAS-Your decision-making is based on articles
2015-10-01 18:17:17	I agree to participate.	Female	1959	Minas Gerais - MG	city	Between 100 and 300 thousand inhabitants	31	Minas Gerais - MG	Uberlândia		Advanced special training	General dentistry	0	Yes	Yes	Advanced special training	No	No		7	7	9	9	8	Conferences, short courses, online courses, social networks, sites of educational institutions or research, books, class councils newspapers (eg CRO, CFO), Class Associations of Newspapers (eg ABO, ABCD)	It does not have a defined periodicity	Yes	Not defined	national	Magazines, Newspapers	case report, Expert opinion, Editorials, laboratory research, clinical research, epidemiological research	3	Yes	case report, Expert opinion, laboratory research, clinical research	8
2015-08-21 11:57:57	I agree to participate.	Male	1950	Goiás - GO	capital	Over 1 million inhabitants	40	Minas Gerais - MG	Uberaba		DDS	General dentistry	0	Yes	No			No		8	8	8	7	9	social networks, professional associations newspapers (eg ABO, ABCD)	Monthly	No						Yes	Clinical research	7
2015-08-21 22:12:10	I agree to participate.	Male	1990	Goiás - GO	capital	Over 1 million inhabitants	3	Distrito Federal - DF	Brasília		Advanced special training	Prosthodontics	6	Yes	No			Yes	Advanced special training	9	9	9	9	9	With colleagues, books, scientific journals	Monthly	Yes	Monthly	International	Journal of periodontology	case report, laboratory research, clinical research	5	Yes	Clinical research	3
2015-09-26 12:43:27	I agree to participate.	Female	1978	Mato Grosso do Sul - MS	capital	Between 700,000 and 1 million inhabitants	15	Minas Gerais - MG	Belo Horizonte		Advanced special training	Pediatric Dentistry	Public	Yes	No			No		10	10	10	10	10	Conferences, short courses, long term courses, Sites of educational institutions or research, books, scientific journals, class councils newspapers (eg CRO, CFO)	Monthly	No						Yes	Clinical research	5
2015-11-08 12:35:07	I agree to participate.	Female	1974	Rio Grande do Norte - RN	Both	Between 700,000 and 1 million inhabitants	18	Rio Grande do Norte - RN	NATAL		PhD	Prosthodontics	Public	Yes	No			Yes	Dental school and Short-term training	5	5	5	4	5	scientific journals	Daily	Yes	Daily	International	JADA Journey of prosthodontics Journey of clinical Periodontology	Case Report, Expert opinion, laboratory research, clinical research literature review, systematic review and meta-analysis	0	Yes	laboratory research, clinical research, systematic review or meta-analysis	4
2015-08-21 16:51:10	I agree to participate.	Female	1966	Goiás - GO	capital	Between 100 and 300 thousand inhabitants	23	Paraná - PR	curitiba		Advanced special training	Oncology	Private	Yes	No			Yes	Dental school and Short-term training	10	10	10	10	10	Conferences, short courses, online courses, books, scientific journals, clinical journals	Daily	Yes	Daily	National, International	Master thesis articles and etc, laser therapy study group I belong	Case Report, Expert opinion, laboratory research, clinical research, epidemiological research, literature reviews	8	Yes	Expert opinion, laboratory research, clinical research, literature reviews	10
2015-06-22 22:11:41	I agree to participate.	Male	1975	Santa Catarina - SC	city	Between 100 and 300 thousand inhabitants	17	Paraná - PR	curitiba		MSc	Public health	Public	Yes	No			Yes	Dental school and Short-term training	6	6	6	8	8	Conferences, short courses, Sites of educational institutions or research, books, scientific journals, medical journals, class councils newspapers (eg CRO, CFO)	Weekly	Yes	Monthly	national	In Public Health journal Science and Public Health	case report, epidemiological research, literature review	5	No		0
2015-09-19 12:13:39	I agree to participate.	Male	1960	Minas Gerais - MG	capital	Over 1 million inhabitants	26	Minas Gerais - MG	governador valadares		Advanced special training	no response	Private	Yes	No			Yes	high school	10	10	10	10	10	Long term courses, books, scientific journals	whenever I feel the need	Yes	whenever there is need	national	magazines and articles	Case Report, Expert opinion, literature reviews	7	No		7
2015-09-24 07:13:16	I agree to participate.	Female	1986	Minas Gerais - MG	city	Between 5 and 10 thousand	6	Minas Gerais - MG	Belo Horizonte		Advanced special training	Orthodontics	Both	Yes	No			No		5	5	5	5	5	With colleagues, online courses, social networks, sites of educational institutions or research, Books, journals clinics	Daily	Yes	Monthly	national	magazine Dentalpress	Case report A Literature Review	0	Yes	Case report	6
2015-12-16 18:56:48	I agree to participate.	Male	1945	Rio Grande do Sul - RS	city	Between 300 and 500 thousand inhabitants	More than 40	Rio Grande do Sul - RS	pelotas		MSc	Buco-maxillofacial surgery	Both	Yes	No			Yes	Dental school and Advanced special training	0	0	9	9	9	Conferences, books, scientific journals	Daily	Yes	Daily	National, International	national and international journals and Brazilian Journal of health sciences	Case Report, Expert opinion	2	No		5
2015-09-21 16:24:21	I agree to participate.	Female	1962	Minas Gerais - MG	capital	Over 1 million inhabitants	33	Minas Gerais - MG	belo horizonte		Advanced special training	General dentistry	Private	Yes	No			No		10	10	10	10	9	Conferences, short courses, long term courses, Sites of educational institutions or research, books, scientific journals	bimonthly courses	No						No		2
2015-09-18 09:22:49	I agree to participate.	Male	1968	Minas Gerais - MG	city	Between 50 and 100 thousand inhabitants	24	Minas Gerais - MG	Itauna		Advanced special training	Orthodontics	Private	Yes	No			No		6	7	7	7	7	Conferences, short courses, Sites of educational institutions or research books	Monthly	No						No		7
2015-09-28 21:10:23	I agree to participate.	Female	1963	Minas Gerais - MG	Both	Between 700,000 and 1 million inhabitants	29	Minas Gerais - MG	Diamantina		DDS	General dentistry	Private	Yes	No			No		6	7	7	10	0	Long term courses, online courses, social networks, sites of educational institutions or research books	when I need	No						No		10
2015-07-28 20:20:51	I agree to participate.	Male	1985	Bahia - BA	capital	Over 1 million inhabitants	6	Bahia - BA	salvador		Advanced special training	Orthodontics	Private	Yes	Yes	Advanced special training	No	No		3	9	9	7	9	With colleagues, Blogs, Sites of educational institutions or research books	Monthly	No						No		1
2015-09-18 17:30:29	I agree to participate.	Male	1985	Minas Gerais - MG	city	Between 100 and 300 thousand inhabitants	7	Minas Gerais - MG	belo horizonte		Advanced special training	General dentistry	Private	Yes	No			No		5	5	5	5	5	With colleagues, books, scientific journals, class councils newspapers (eg CRO, CFO)	No defined frequency	No						No		5
2015-09-19 21:31:00	I agree to participate.	Male	1980	Minas Gerais - MG	city	Between 100 and 300 thousand inhabitants	7	Minas Gerais - MG	Itaúna		Advanced special training	Endodontics	Private	Yes	No			No		8	8	5	2	3	With colleagues, Congresses, short courses, long term courses, social networks	Daily	No						No		0
2015-12-16 17:45:52	I agree to participate.	Female	1987	Rio Grande do Sul - RS	city	Between 100 and 300 thousand inhabitants	4	Rio Grande do Sul - RS	Santa Cruz do sul		Advanced special training	Orthodontics	Private	Yes	No			No		6	6	6	6	6	With colleagues, Congresses, short courses, long term courses, social networks, books, scientific journals	Weekly	No						No		2
2015-12-18 15:53:59	I agree to participate.	Male	1987	Santa Catarina - SC	capital	Between 300 and 500 thousand inhabitants	2	Santa Catarina - SC	Florianopolis		Advanced special training	General dentistry	Private	Yes	Yes	Advanced special training	Yes	No		5	5	5	5	5	With colleagues, long-term courses, online courses	Monthly	No						No		7
2015-09-25 19:26:57	I agree to participate.	Female	1990	Rio Grande do Norte - RN	Both	Between 700,000 and 1 million inhabitants	3	Rio Grande do Norte - RN	Natal		DDS	General dentistry	Private	Yes	Yes	Short-term training	No	No		9	6	7	2	2	With colleagues, short courses, Sites of educational institutions or research books	Weekly	No						No		6
2015-08-04 18:35:49	I agree to participate.	Male	1977	Espírito Santo - ES	city	Between 300 and 500 thousand inhabitants	16	Minas Gerais - MG	Governador Valadares		DDS	General dentistry	Private	Yes	No			No		8	8	8	8	8	Conferences, short courses, online courses, books	Weekly	No						No		1
2015-08-23 15:51:38	I agree to participate.	Female	1988	Goiás - GO	capital	Over 1 million inhabitants	5	Goiás - GO	Goiânia		Advanced special training	Endodontics	Private	Yes	No			No		3	4	4	3	1	With colleagues, Congresses, short courses, Blogs, social networks, sites of educational institutions or research books	Monthly	No						No		1
2015-08-04 20:18:14	I agree to participate.	Female	1990	Espírito Santo - ES	capital	Over 1 million inhabitants	1	Espírito Santo - ES	Vitória		Advanced special training in progress	Endodontics	Private	Yes	Yes	Advanced special training	Yes	No		10	10	10	8	8	Conferences, short courses, long term courses, online courses, books, scientific journals, medical journals, class councils newspapers (eg CRO, CFO), Class Associations of Newspapers (eg ABO, ABCD)	Weekly	No						No		9
2015-08-04 23:18:34	I agree to participate.	Female	1990	Espírito Santo - ES	capital	Over 1 million inhabitants	1	Espírito Santo - ES	Vitória		Advanced special training in progress	Endodontics	Private	Yes	Yes	Advanced special training	Yes	No		10	10	10	8	8	Conferences, short courses, long term courses, online courses, books, scientific journals, medical journals, class councils newspapers (eg CRO, CFO), Class Associations of Newspapers (eg ABO, ABCD)	Weekly	No						No		9
2015-12-14 09:44:09	I agree to participate.	Male	1987	Rio Grande do Sul - RS	city	Between 100 and 300 thousand inhabitants	2	Rio Grande do Sul - RS	Pelotas		Advanced special training	implantology	Private	Yes	Yes	Advanced special training	Yes	No		10	10	10	10	7	With colleagues, Congresses, short courses, long term courses, books, scientific journals	Weekly	Yes	Monthly	International	Journal of Clinical Periodontology, The International Journal of Periodontics Restorative & Dentistry, The International Journal of Oral & Maxillofacial Implants	Case report, Clinical research, epidemiological research, literature review	5	Yes	A systematic review and meta-analysis	5
2015-12-17 16:30:06	I agree to participate.	Female	1976	Rio Grande do Sul - RS	city	Between 300 and 500 thousand inhabitants	17	Rio Grande do Sul - RS	Pelotas		Advanced special training	periodontics	Private	Yes	No			Yes	Dental school	10	10	10	10	10	Short courses, long term courses, scientific journals, clinical journals	6 months	Yes	Monthly	National, International	Journal of periodontology, Periodontology 2000	Case report, Clinical research, epidemiological research, literature review, systematic review or meta-analysis	6	Yes	A systematic review and meta-analysis	7
2015-08-10 12:38:43	I agree to participate.	Female	1980	Espírito Santo - ES	Both	Between 100 and 300 thousand inhabitants	13	Rio de Janeiro - RJ	Nova Friburgo		Advanced special training	Orthodontics	Private	Yes	No			Yes	Short-term training	8	8	8	8	8	With colleagues, Congresses, short courses, Sites of educational institutions or research, books, scientific journals	Monthly	Yes	bell whenever necessary	national	I have preference for scientific sites	Literature review, systematic review and meta-analysis	8	Yes	A systematic review and meta-analysis	8
2015-07-28 16:24:42	I agree to participate.	Male	1972	Bahia - BA	capital	Over 1 million inhabitants	21	Bahia - BA	Salvador		DDS	Orthodontics	Private	Yes	Yes	MBA	No	No		10	10	10	10	10	Short courses, online courses, Blogs, scientific journals, clinical journals	Monthly	Yes	BIMONTHLY	national	ORTHO SPO	Case report	2	Yes	Case report	4
2015-07-25 11:38:20	I agree to participate.	Male	1967	Bahia - BA	capital	Over 1 million inhabitants	24	Bahia - BA	Salvador		Advanced special training	implantology	Private	Yes	No			No		10	10	10	10	10	With colleagues, Congresses, short courses, books, scientific journals, clinical journals	Weekly	Yes	Monthly	national	Implantews, Perionews	case report, Expert opinion, clinical research, literature review	6	Yes	Case report	8
2015-09-23 15:07:57	I agree to participate.	Female	1983	Rio Grande do Norte - RN	capital	Between 700,000 and 1 million inhabitants	3	Distrito Federal - DF	BRASÍLIA		DDS	General dentistry	Private	Yes	No			No		8	8	8	5	10	Short courses, online courses, Sites of educational institutions or research, scientific journals	Weekly	Yes	Weekly	National, International	ORAL SCIENCE; ROPLAC; SCIELO	Case Report, Expert opinion, literature reviews	5	Yes	Case report	8
2015-12-15 11:36:16	I agree to participate.	Female	1990	Rio Grande do Sul - RS	capital	Over 1 million inhabitants	3	Rio Grande do Sul - RS	Porto alegre		DDS	Buco-maxillofacial surgery	Private	Yes	Yes	Advanced special training	No	No		4	2	2	0	0	with colleagues	Weekly	No						Yes	Case report	3
2015-08-04 18:35:05	I agree to participate.	Female	1986	Espírito Santo - ES	Both	Between 300 and 500 thousand inhabitants	6	Espírito Santo - ES	Vitória		DDS	General dentistry	Private	Yes	No			No		8	10	8	8	10	With colleagues, social networks	I do not seek information	No						Yes	Case report	7
2015-08-04 23:13:21	I agree to participate.	Female	1986	Espírito Santo - ES	Both	Between 300 and 500 thousand inhabitants	6	Espírito Santo - ES	Vitória		DDS	General dentistry	Private	Yes	No			No		8	10	8	8	10	With colleagues, social networks	I do not seek information	No						Yes	Case report	7
2015-06-17 14:46:03	I agree to participate.	Male	1971	Santa Catarina - SC	city	Between 300 and 500 thousand inhabitants	21	Santa Catarina - SC	Itajai		PhD	Orthodontics	Private	Yes	No			Yes	Short-term training	10	10	10	10	10	Conferences, short courses, long term courses, Sites of educational institutions or research, books, scientific journals, clinical journals	Weekly	Yes	Weekly	National, International	implantNews, Dental Press, American Journal of orthodontics and dental facial orthopedics.	case report, laboratory research, clinical research, literature review	2	Yes	Case report, Clinical research	10
2015-09-18 10:09:27	I agree to participate.	Female	1971	Minas Gerais - MG	Both	Over 1 million inhabitants	22	Minas Gerais - MG	Belo Horizonte		Advanced special training	Orthodontics	Private	Yes	Yes	Short-term training	No	Yes	Short-term training	8	10	9	9	10	With colleagues, Sites of educational institutions or research, books, scientific journals, clinical journals	Daily	No						Yes	Case report, Clinical research	7
2015-09-18 21:29:28	I agree to participate.	Male	1957	Minas Gerais - MG	city	Between 100 and 300 thousand inhabitants	35	Sao Paulo-SP	bragança paulista		Advanced special training	Prosthodontics	Private	Yes	No			No		10	10	10	10	10	Conferences, short courses, long term courses, social networks		No						Yes	Case report, Clinical research	10
2015-12-18 09:10:07	I agree to participate.	Male	1962	Rio de Janeiro - RJ	capital	Over 1 million inhabitants	6	Rio de Janeiro - RJ	rio de janeiro		DDS	General dentistry	Private	Yes	No			No		6	6	8	5	6	With colleagues, Congresses, short courses, online courses, social networks, sites of educational institutions or research, books, scientific journals, medical journals, class councils newspapers (eg CRO, CFO), Association of Newspapers Class (eg ABO ABCD)	Daily	No						Yes	Case report, Clinical research	2
2015-07-24 18:00:31	I agree to participate.	Male	1979	Bahia - BA	city	Between 50 and 100 thousand inhabitants	13	Bahia - BA	Salvador		Advanced special training	implantology	Private	Yes	No			No		10	10	9	9	9	Congresses, Sites of educational institutions or research, books, scientific journals	Weekly	Yes	Monthly	National, International	News implant.	Case report, Clinical research, literature review	6	Yes	Case report, Clinical research, literature review	9
2015-09-22 14:40:54	I agree to participate.	Female	1989	Rio Grande do Norte - RN	Both	Between 700,000 and 1 million inhabitants	1	Rio Grande do Norte - RN	Natal		DDS	Endodontics	Private	Yes	Yes	Short-term training	Yes	No		4	7	5	6	8	With colleagues, Congresses, short courses, social networks, books, scientific journals, clinical journals	Weekly	Yes	Monthly	National, International	Scielo, Pubmed	case report, laboratory research, clinical research, literature review	5	Yes	Case report, Clinical research, literature review	4
2016-01-01 18:10:05	I agree to participate.	Female	1982	Rio Grande do Sul - RS	city	Between 300 and 500 thousand inhabitants	9	Rio Grande do Sul - RS	pelotas		Advanced special training	Pediatric Dentistry	Private	Yes	Yes	Advanced special training	No	No		10	10	10	10	10	With colleagues, Congress, long term courses, books, scientific journals, clinical journals	Monthly	Yes	Monthly	national	aboprev, dentalpress	Case report, Clinical research, literature review	2	Yes	Case report, Clinical research, literature review, systematic review or meta-analysis	8
2015-12-10 22:25:06	I agree to participate.	Male	1985	Rio Grande do Sul - RS	Both	Over 1 million inhabitants	3	Rio Grande do Sul - RS	Porto Alegre		Advanced special training	implantology	Private	Yes	Yes	Advanced special training	Yes	No		10	10	10	9	10	Congresses, Sites of educational institutions or research, books, scientific journals, class councils newspapers (eg CRO, CFO)	Monthly	Yes	Monthly	National, International	Jomi Iti	Case report, Clinical research, literature review, systematic review or meta-analysis	8	Yes	Case report, Clinical research, literature review, systematic review or meta-analysis	8
2015-07-24 16:27:53	I agree to participate.	Female	1988	Bahia - BA	city	Between 100 and 300 thousand inhabitants	3	Bahia - BA	SALVADOR		DDS	General dentistry	Private	Yes	Yes	Short-term training	Yes	No		9	10	10	10	7	With colleagues, Conferences, books, scientific journals, clinical journals	Weekly	Yes	Weekly	National, International	Journal of Dentistry, Brazilian Journal of Oral Sciences,	case report, Expert opinion, clinical research, literature review	5	Yes	Case Report, Expert opinion	8
2015-08-18 21:39:22	I agree to participate.	Male	1978	Espírito Santo - ES	Both	Over 1 million inhabitants	15	Rio de Janeiro - RJ	campos dos goytacazes		Advanced special training	Endodontics	Private	Yes	No			Yes	Short-term training	9	8	8	6	5	With colleagues, short courses, Sites of educational institutions or research	Weekly	No						Yes	Case Report, Expert opinion	5
2015-06-17 14:00:23	I agree to participate.	Male	1975	Santa Catarina - SC	Both	Between 300 and 500 thousand inhabitants	15	Minas Gerais - MG	Tres Coracoes		Advanced special training	Endodontics	Private	Yes	No			No		4	3	4	4	4	With colleagues, Congress, long term courses, books, scientific journals	I do not seek information	No						Yes	Case Report, Expert opinion	3
2015-09-23 07:57:56	I agree to participate.	Female	1984	Rio Grande do Norte - RN	capital	Between 700,000 and 1 million inhabitants	8	Rio Grande do Norte - RN	natal		Advanced special training	Orthodontics	Private	Yes	No			No		5	6	6	4	4	With colleagues, Congress, Social Networking, Books	Monthly	Yes	Daily	National, International	dental press	Case Report, Expert opinion	6	Yes	case report, Expert opinion, clinical research	7
2015-09-18 18:49:09	I agree to participate.	Male	1984	Minas Gerais - MG	capital	Over 1 million inhabitants	8	Minas Gerais - MG	Diamantina		Advanced special training	Buco-maxillofacial surgery	Private	Yes	No			No		7	7	9	3	7	Social networks, books, scientific journals	Daily	No						Yes	case report, Expert opinion, clinical research	7
2015-12-21 00:34:34	I agree to participate.	Female	1985	Sao Paulo-SP	city	Between 10 and 50 thousand inhabitants	6	Sao Paulo-SP	Santa fé do Sul		Advanced special training	General dentistry	Private	Yes	Yes	Advanced special training	No	No		9	6	10	5	10	With colleagues, online courses, social networks, sites of educational institutions or research, books, scientific journals, medical journals, class councils newspapers (eg CRO, CFO), Class Associations of Newspapers (eg ABO, A B C D)	Weekly	No						Yes	Case Report, Expert opinion, Editorial, literature reviews	3
2015-08-24 12:38:22	I agree to participate.	Male	1982	Goiás - GO	capital	Over 1 million inhabitants	11	Goiás - GO	Anápolis		Advanced special training	Prosthodontics	Private	Yes	Yes	Short-term training	No	No		10	10	5	10	10	With colleagues, Congresses, short courses, Blogs, Social Networking, Books, scientific journals, clinical journals	Weekly	Yes	Weekly	national	Journal Clínica dental magazine press	Case report, Clinical research, literature review	10	Yes	Case Report, Expert opinion, literature reviews	8
2015-09-22 11:48:50	I agree to participate.	Male	1987	Rio Grande do Norte - RN	Both	Between 700,000 and 1 million inhabitants	6	Rio Grande do Norte - RN	Natal		Advanced special training	Orthodontics	Private	Yes	No			Yes	Advanced special training	5	8	8	7	8	With colleagues, Congresses, short courses, online courses, Sites of educational institutions or research, scientific journals, medical journals, professional associations newspapers (eg ABO, ABCD)	Weekly	No						Yes	Case Report, Expert opinion, literature reviews	9
2015-06-17 16:48:39	I agree to participate.	Male	1987	Santa Catarina - SC	city	Between 50 and 100 thousand inhabitants	5	Santa Catarina - SC	Florianópolis		Advanced special training	Orthodontics	Private	Yes	No			No		7	9	9	5	9	Short courses, books, scientific journals, clinical journals	Weekly	Yes	Weekly	National, International	Direct search in pubmed	case report, laboratory research, clinical research	2	Yes	Clinical research	7
2015-06-17 18:40:14	I agree to participate.	Female	1972	Santa Catarina - SC	city	Between 500 and 700 thousand inhabitants	20	Santa Catarina - SC	Itajaí		PhD	Endodontics	Private	Yes	No			Yes	Dental school and Short-term training	10	10	10	10	10	Congress, long term courses, scientific journals, clinical journals	Monthly	Yes	Monthly	International	Journal of Endodontics, Lasers in Medical Science, oral tri Phododynamic therapy,	case report, laboratory research, clinical research, systematic review or meta-analysis	6	Yes	Clinical research	7
2015-09-22 17:40:55	I agree to participate.	Female	1988	Rio Grande do Norte - RN	capital	Between 50 and 100 thousand inhabitants	1	Pernambuco - PE	Camaragibe		DDS	General dentistry	Private	Yes	Yes	MSc	Yes	No		10	10	10	7	8	With colleagues, Books, journals clinics	Weekly	Yes	Weekly	International	Journal of Periodontology	laboratory research, clinical research, systematic review or meta-analysis	7	Yes	Clinical research	8
2015-09-23 18:22:28	I agree to participate.	Female	1969	Sao Paulo-SP	capital	Between 700,000 and 1 million inhabitants	10	Sao Paulo-SP	São Paulo		DDS	General dentistry	Private	Yes	Yes	Short-term training	No	No		7	10	9	10	9	With colleagues, short courses, long term courses, books, scientific journals, medical journals, class councils newspapers (eg CRO, CFO), Class Associations of Newspapers (eg ABO, ABCD)	Daily	Yes	Monthly	national	Oral Surgery Minor, Infiltration Assessment Marginal In Restoration ClasseIII ,, canal dressing, Restorative, Sealants With Loads	case report, Expert opinion, clinical research, epidemiological research, literature review	8	Yes	Clinical research, literature review	7
2015-09-22 11:34:53	I agree to participate.	Male	1986	Rio Grande do Norte - RN	capital	Between 700,000 and 1 million inhabitants	7	Rio Grande do Norte - RN	Natal		MSc	periodontics	Private	Yes	Yes	MSc	No	No		8	10	10	8	10	With colleagues, Congresses, short courses, books, scientific journals, clinical journals	Monthly	Yes	Monthly	International	Journal of Periodontology Periodontology 2000 Journal of Dentistry	Case report, laboratory research, clinical research literature review, systematic review and meta-analysis	10	Yes	clinical research, systematic review or meta-analysis	7
2015-09-21 10:46:06	I agree to participate.	Male	1990	Minas Gerais - MG	Both	Between 300 and 500 thousand inhabitants	4	Minas Gerais - MG	Itaúna		MSc	General dentistry	Private	Yes	Yes	MSc	No	Yes	Short-term training	8	10	10	10	10	Conferences, short courses, scientific journals	Daily	Yes	Weekly	International	American Journal of Orthodontics and Dentofacial Orthopedics, Dental Press Journal of Orthodontics, European Journal of Orthodontics	laboratory research, clinical research, systematic review or meta-analysis	5	Yes	clinical research, systematic review or meta-analysis	10
2015-09-21 20:15:33	I agree to participate.	Female	1976	Minas Gerais - MG	capital	Over 1 million inhabitants	15	Minas Gerais - MG	Governador Valadares		Advanced special training	Orthodontics	Private	Yes	No			No		10	10	10	10	10	Conferences, short courses, online courses, Sites of educational institutions or research, books, scientific journals, clinical journals	Weekly	Yes	Monthly	national	dental Press	Case Report, Expert opinion, laboratory research, clinical research, epidemiological research, literature review, systematic review and meta-analysis	5	Yes	Expert opinion	8
2015-09-24 09:59:48	I agree to participate.	Female	1979	Minas Gerais - MG	capital	Over 1 million inhabitants	7	Minas Gerais - MG	betim		Advanced special training	Endodontics	Private	Yes	Yes	Advanced special training	No	No		8	8	8	6	3	online courses, Social Networking, Books	Weekly	No						Yes	Expert opinion	5
2015-07-24 22:16:33	I agree to participate.	Female	1988	Bahia - BA	capital	Over 1 million inhabitants	5	Bahia - BA	Salvador		Advanced special training	Endodontics	Private	Yes	No			No		7	8	8	10	8	With colleagues, Scientific journals	Monthly	No						Yes	Expert opinion, clinical research	6
2015-12-23 12:55:39	I agree to participate.	Female	1982	Rio de Janeiro - RJ	capital	Between 700,000 and 1 million inhabitants	7	Rio de Janeiro - RJ	Rio de Janeiro		Advanced special training	Orthodontics	Private	Yes	No			No		7	8	8	9	9	Conferences, short courses, scientific journals, medical journals, class councils newspapers (eg CRO, CFO), Class Associations of Newspapers (eg ABO, ABCD)	Weekly	Yes	Monthly	national	CFO CRO Ident ABO	case report, Expert opinion, clinical research, literature review	7	Yes	Expert opinion, literature reviews	8
2015-08-05 10:18:36	I agree to participate.	Female	1990	Espírito Santo - ES	capital	Between 100 and 300 thousand inhabitants	2	Espírito Santo - ES	Vitória		DDS	General dentistry	Private	Yes	Yes	Short-term training	Yes	No		10	10	10	9	10	With colleagues, Congresses, short courses, long term courses, online courses, Blogs, social networks, sites of educational institutions or research, books, scientific journals, medical journals, class councils newspapers (eg CRO CFO), professional associations newspapers (eg ABO ABCD)	Daily	Yes	Monthly	National, International	Prosthesis in Science	case report, Expert opinion, clinical research, literature review	3	Yes	laboratory research, clinical research	9
2015-08-05 12:51:48	I agree to participate.	Female	1962	Espírito Santo - ES	capital	Between 300 and 500 thousand inhabitants	33	Espírito Santo - ES	Vitoria		Advanced special training	Pediatric Dentistry	Private	Yes	No			No		9	9	9	9	9	Conferences, short courses, Blogs, Sites of educational institutions or research, books, class councils newspapers (eg CRO, CFO), Class Associations of Newspapers (eg ABO, ABCD)	Weekly	No						Yes	laboratory research, clinical research	8
2015-08-30 16:47:35	I agree to participate.	Female	1986	Goiás - GO	Both	Over 1 million inhabitants	2	Goiás - GO	Goiânia		DDS	Buco-maxillofacial surgery	Private	Yes	Yes	MSc and Advanced special training	Yes	No		8	10	10	10	10	Conferences, short courses, long term courses, scientific journals, clinical journals	Weekly	Yes	Weekly	National, International	Dental Journal of Forensic Science	Case report, Clinical research, literature review, systematic review or meta-analysis	1	No		1
2016-01-03 15:24:18	I agree to participate.	Female	1981	Rio de Janeiro - RJ	capital	Over 1 million inhabitants	12	Rio de Janeiro - RJ	Rio de Janeiro		Advanced special training	periodontics	Both	Yes	No			Yes	Short-term training	10	10	10	10	10	With colleagues, short courses, long term courses, Sites of educational institutions or research, books, scientific journals	Weekly	No						Yes	A systematic review and meta-analysis	8
2015-08-04 18:30:41	I agree to participate.	Male	1966	Espírito Santo - ES	Both	Over 1 million inhabitants	25	Espírito Santo - ES	vitoria		PhD	periodontics	Private	Yes	Yes	MBA	No	Yes	Dental school and Short-term training	9	9	9	9	9	Sites of educational institutions or research, books, scientific journals	Weekly	Yes	Weekly	National, International	the arrangement Portal.periodicos.Capes	Case Report, Expert opinion, Editorial, laboratory research, clinical research, epidemiological research, literature review, systematic review and meta-analysis	2	Yes	Case report A systematic review and meta-analysis	10
2015-09-20 22:04:47	I agree to participate.	Female	1973	Minas Gerais - MG	Both	Over 1 million inhabitants	20	Minas Gerais - MG	Belo Horizonte		PhD	General dentistry	Private	Yes	Yes	Short-term training	No	Yes	Dental school and Advanced special training	10	10	10	10	10	Books, scientific journals	Weekly	Yes	Weekly	National, International	Dental Materials Journal of Prosthetic Dentistry, Operative Dentistry, Brazilian Journal of Dental Research, Journal of Applied Oral Science	Editorial, laboratory research, clinical research literature review, systematic review and meta-analysis	2	Yes	laboratory research, clinical research, systematic review or meta-analysis	10
2015-12-24 14:56:53	I agree to participate.	Male	1983	Rio de Janeiro - RJ	capital	Over 1 million inhabitants	8	Rio de Janeiro - RJ	Rio de Janeiro		Advanced special training	implantology	Private	Yes	Yes	Advanced special training	No	No		10	10	10	10	10	With colleagues, Congresses, short courses, long term courses, online courses, social networks, sites of educational institutions or research, books, scientific journals, clinical journals	Daily	Yes	Monthly	National, International	JOMI	Case report, Clinical research, literature review, systematic review or meta-analysis	1	Yes	Literature review, systematic review and meta-analysis	10
2015-12-18 06:48:21	I agree to participate.	Female	1986	Rio de Janeiro - RJ	capital	Between 10 and 50 thousand inhabitants	6	Rio de Janeiro - RJ	Rio de janeiro		Advanced special training	Prosthodontics	Private	Yes	Yes	Advanced special training	No	No		10	9	10	10	10	With colleagues, Congresses, short courses, long term courses, online courses, Blogs, Social Networking, Books, journals clinics, class councils newspapers (eg CRO, CFO)	Monthly	No						Yes	Case report A Literature Review	5
2015-09-22 12:56:59	I agree to participate.	Male	1983	Rio Grande do Norte - RN	capital	Between 700,000 and 1 million inhabitants	2	Rio Grande do Norte - RN	Natal		Advanced special training	Prosthodontics	Private	Yes	Yes	Advanced special training	Yes	No		4	8	8	8	8	Blogs	Monthly	No						No		8
2015-12-10 20:11:26	I agree to participate.	Female	1990	Rio Grande do Sul - RS	city	Between 300 and 500 thousand inhabitants	2	Rio Grande do Sul - RS	Pelotas		DDS	General dentistry	Both	Yes	Yes	Advanced special training	Yes	No		10	10	10	10	10	With colleagues, short courses, long term courses, books, scientific journals, clinical journals	Monthly	Yes	Monthly	International	Clinical Oral Implants Research of the International Journal of Oral & Maxillofacial Implants	laboratory research, clinical research, systematic review or meta-analysis	4	Yes	clinical research, systematic review or meta-analysis	8
2015-09-22 11:51:09	I agree to participate.	Male	1959	Rio Grande do Norte - RN	Both	Over 1 million inhabitants	30	Rio Grande do Norte - RN	natal		MSc	implantology	Both	Yes	No			Yes	Dental school and Short-term training	8	10	10	5	10	Conferences, short courses, long term courses, books, scientific journals, medical journals, class councils newspapers (eg CRO, CFO), Class Associations of Newspapers (eg ABO, ABCD)	Daily	Yes	Weekly	National, International	orthognathic surgery, facial traumatology buccal, implant dentistry and periodontal l	Case Report, Expert opinion, Editorial, laboratory research, clinical research, epidemiological research, literature reviews	3	Yes	Case report, Clinical research, literature review	8
2015-09-19 14:14:39	I agree to participate.	Female	1988	Minas Gerais - MG	city	Between 500 and 700 thousand inhabitants	5	Minas Gerais - MG	Juiz de fora		Residency	Buco-maxillofacial surgery	Both	Yes	Yes	Advanced special training	No	No		5	5	5	5	5	Sites of educational institutions or research, books, scientific journals, clinical journals	Daily	Yes	Weekly	National, International	Journal of Oral and Maxillofacial surgery dental Gaucho Journal Brazilian Journal of oral and maxillofacial surgery	Case report, Clinical research, epidemiological research, literature review, systematic review or meta-analysis	3	Yes	A systematic review and meta-analysis	3
2015-09-28 16:35:41	I agree to participate.	Female	1970	Minas Gerais - MG	capital	Over 1 million inhabitants	22	Minas Gerais - MG	belo horizonte		Advanced special training	Buco-maxillofacial surgery	Private	Yes	No			No		9	9	8	7	8	With colleagues, Congresses, short courses, long term courses, books, scientific journals	Monthly	Yes	Monthly	National, International	IOMS	case report, laboratory research, clinical research, literature review	3	Yes	case report, laboratory research, clinical research	6
2015-09-18 10:56:52	I agree to participate.	Female	1981	Minas Gerais - MG	capital	Over 1 million inhabitants	10	Minas Gerais - MG	Belo Horizonte		MSc	Endodontics	Both	Yes	Yes	PhD	No	Yes	Dental school and Short-term training	10	10	10	10	10	Books, scientific journals	Weekly	Yes	Weekly	National, International	International Endodontic Journal traumatology Dental Journal of Endodontics	laboratory research, clinical research, literature review	5	Yes	Research Laboratory, systematic review and meta-analysis	6
2015-12-18 14:39:23	I agree to participate.	Female	1975	Santa Catarina - SC	capital	Between 300 and 500 thousand inhabitants	10	Santa Catarina - SC	Florianópolis		Advanced special training	Prosthodontics	Private	Yes	Yes	Advanced special training	No	No		5	5	5	3	4	Long term courses	I do not seek information	No						No		1
2015-09-22 15:09:38	I agree to participate.	Female	1986	Rio Grande do Norte - RN	capital	Between 700,000 and 1 million inhabitants	5	Rio Grande do Norte - RN	Natal		MSc	Buco-maxillofacial surgery	Private	Yes	No			Yes	Short-term training	8	9	10	10	10	Conferences, short courses, scientific journals	Monthly	Yes	Monthly	International	Journal of oral and maxillofacial surgery.	laboratory research, clinical research	7	No		8
2015-09-18 12:45:05	I agree to participate.	Male	1982	Minas Gerais - MG	capital	Over 1 million inhabitants	8	Minas Gerais - MG	Belo Horizonte		Advanced special training	implantology	Private	Yes	No			Yes	Advanced special training	8	8	8	8	10	Conferences, short courses, books, scientific journals, clinical journals	Daily	Yes	Monthly	national	Implant News	Case report, Clinical research	4	Yes	Case report	5
2015-08-23 19:50:01	I agree to participate.	Female	1987	Goiás - GO	capital	Over 1 million inhabitants	5	Goiás - GO	Anápolis		DDS	General dentistry	Private	Yes	Yes	MSc	Yes	Yes	Dental school	10	10	10	10	10	Conferences, scientific journals, medical journals, professional associations newspapers (eg ABO, ABCD)	Monthly	Yes	Monthly	National, International	RevOdonto, Magazine ABOnacional, JBC, Dental Press Journal of aesthetics	Case report, Clinical research, literature review	6	Yes	Case report, Clinical research	7
2015-12-21 09:06:09	I agree to participate.	Male	1939	Rio de Janeiro - RJ	city	Between 500 and 700 thousand inhabitants	More than 40	Rio de Janeiro - RJ	Niteroi		PhD	Endodontics	Private	Yes	No			Yes	Advanced special training	9	9	9	8	9	Long term courses, scientific journals	Weekly	Yes	Weekly	National, International	Journal of Endodontics Johrnal of Dental Traumatology (IADT) Journal of ABO and RJ Abesp. Dental Clinics of America Nrth.	case report, Expert opinion, clinical research	7	Yes	Case report, Clinical research	7
2015-06-17 11:28:59	I agree to participate.	Male	1977	Santa Catarina - SC	city	Between 100 and 300 thousand inhabitants	14	Santa Catarina - SC	FLORIANÓPOLIS		MSc	implantology	Private	Yes	No			Yes	Dental school and Short-term training	10	10	10	7	10	Conferences, short courses, books, scientific journals, clinical journals	Daily	Yes	Weekly	National, International	JOMI, IMPLANTNEWS, JOURNAL OF ENDODONTICS	Case report, Clinical research, literature review, systematic review or meta-analysis	7	Yes	Case report, Clinical research, literature review	7
2015-08-04 18:52:43	I agree to participate.	Male	1967	Espírito Santo - ES	capital	Between 500 and 700 thousand inhabitants	27	Rio de Janeiro - RJ	RJ		PhD	implantology	Private	Yes	Yes	PhD	No	Yes	Short-term training	10	10	10	10	10	With colleagues, Congresses, short courses, books, scientific journals, clinical journals	Daily	Yes	Daily	National, International	Clinical Oral Implant Research JOMI Journal of Periodontology Implant Dentistry ImplantNews PerioNews	Editorials, laboratory research, clinical research, epidemiological research, systematic review or meta-analysis	7	Yes	Clinical research	9
2015-08-04 17:45:47	I agree to participate.	Female	1987	Espírito Santo - ES	capital	Between 300 and 500 thousand inhabitants	5	Espírito Santo - ES	Vitoria		MSc	Endodontics	Private	Yes	Yes	MSc	No	Yes	Dental school	10	10	10	10	10	With colleagues, Congresses, short courses, books, scientific journals	Monthly	Yes	Monthly	International	JOE, dental traumatology, international endodontics	case report, laboratory research, clinical research	3	Yes	laboratory research, clinical research	4
2015-07-26 15:13:50	I agree to participate.	Female	1970	Bahia - BA	city	Between 300 and 500 thousand inhabitants	22	Bahia - BA	salvador		Advanced special training	Pediatric Dentistry	Private	Yes	Yes	MSc	No	Yes	Dental school	10	10	10	10	10	Conferences, short courses, Sites of educational institutions or research, books, scientific journals, medical journals, professional associations newspapers (eg ABO, ABCD)	Weekly	Yes	Weekly	National, International	APCD, Pubmed, pediatrician resources, aboodontopediatria, organ	case report, laboratory research, clinical research, systematic review or meta-analysis	4	Yes	laboratory research, clinical research, systematic review or meta-analysis	7
2015-06-22 20:13:46	I agree to participate.	Female	1976	Santa Catarina - SC	city	Between 100 and 300 thousand inhabitants	14	Santa Catarina - SC	Itajai		Advanced special training	Endodontics	Private	Yes	Yes	MSc	No	Yes	Dental school and Short-term training	10	9	9	7	7	Books, scientific journals	Weekly	Yes	Monthly	International	JOE, international journal of endodontics	Clinical research, Literature review, Systematic review and meta-analysis	7	Yes	Literature review, systematic review and meta-analysis	6
2015-09-19 09:54:19	I agree to participate.	Male	1995	Minas Gerais - MG	city	Between 50 and 100 thousand inhabitants	27	Minas Gerais - MG	itauna		MSc	Buco-maxillofacial surgery	Both	Yes	Yes	PhD	No	Yes	Dental school and Short-term training	1	10	10	6	10	Congresses, Sites of educational institutions or research, books, scientific journals, clinical journals	Daily	Yes	Daily	National, International	International Journal of oral and maxillofacial assossiation of surgery	Case Report, Expert opinion, literature reviews	6	Yes	Case report	8
2015-09-18 09:36:19	I agree to participate.	Female	1988	Minas Gerais - MG	capital	Over 1 million inhabitants	3	Minas Gerais - MG	Belo Horizonte		DDS	implantology	Private	Yes	No			Yes	Dental school	10	10	10	10	10	With colleagues, social networks, books, scientific journals, class councils newspapers (eg CRO, CFO), Class Associations of Newspapers (eg ABO, ABCD)	Monthly	No						Yes	case report, Expert opinion, laboratory research, clinical research	10
2015-12-18 22:10:20	I agree to participate.	Male	1977	Rio Grande do Sul - RS	city	Between 10 and 50 thousand inhabitants	11	Rio Grande do Sul - RS	Pelotas		Advanced special training	Prosthodontics	Private	Yes	No			No		6	6	7	5	7	Conferences, short courses, long term courses, Blogs, Social Networking, Books, Scientific journals	Weekly	Yes	Weekly	National, International	ABO, UFRGS magazine reveodonto, dental press,	Expert opinion, Editorial, literature reviews	5	Yes	Expert opinion	7
2015-06-17 14:31:22	I agree to participate.	Male	1978	Santa Catarina - SC	city	Between 100 and 300 thousand inhabitants	10	Rio Grande do Sul - RS	Santa Cruz do Sul		Advanced special training	Orthodontics	Private	Yes	No			No		6	6	6	3	6	Congress, Books, journals clinics	Monthly	Yes	Weekly	national	Orthodontic Dental Press	case report, Expert opinion, Editorials, laboratory research, clinical research	4	Yes	Expert opinion, clinical research	3
2015-12-17 10:41:06	I agree to participate.	Male	1987	Rio Grande do Sul - RS	Both	Between 300 and 500 thousand inhabitants	5	Rio Grande do Sul - RS	Pelotas		PhD	General dentistry	Both	Yes	No			Yes	Dental school	5	5	5	3	5	With colleagues, Congresses, short courses, books, scientific journals, clinical journals	Weekly	Yes	Weekly	National, International	Journal of Dentistry, Journal of Dental Research, Dental Materials, Brazilian Oral Research, Journal of Esthetic Restorative Dentistry and	Case report, laboratory research, clinical research literature review, systematic review and meta-analysis	3	Yes	Case report A systematic review and meta-analysis	10
2015-09-18 12:54:53	I agree to participate.	Female	1960	Minas Gerais - MG	city	Between 50 and 100 thousand inhabitants	30	Sao Paulo-SP	Araraquara		Advanced special training	Endodontics	Both	Yes	No			No		8	10	9	10	10	Short courses, long term courses, Books	Monthly	No						Yes	Clinical research	8
2016-01-03 15:41:08	I agree to participate.	Male	1981	Rio de Janeiro - RJ	capital	Over 1 million inhabitants	10	Rio de Janeiro - RJ	Rio de Janeiro		MSc	Patients with Special Needs	Both	Yes	No			Yes	Dental school	10	10	10	10	10	Conferences, books, scientific journals	Daily	Yes	Daily	International	There is no specific journals. I put keywords, target of research, www.pubmed.com site and I download the items best suited to what you are studying.	laboratory research, clinical research, literature review	3	Yes	laboratory research	8
2015-12-17 22:54:24	I agree to participate.	Male	1987	Rio de Janeiro - RJ	capital	Over 1 million inhabitants	7	Rio de Janeiro - RJ	Rio de Janeiro		Advanced special training	Prosthodontics	Both	Yes	No			Yes	Dental school and Advanced special training	8	8	9	9	9	Short courses, Books, journals clinics	Monthly	No						Yes	laboratory research, clinical research	7
2015-06-22 22:56:53	I agree to participate.	Male	1989	Santa Catarina - SC	city	Between 300 and 500 thousand inhabitants	3	Santa Catarina - SC	Blumenau		DDS	General dentistry	Both	Yes	Yes	MSc	Yes	Yes	Dental school	10	10	10	10	10	scientific journals, medical journals, PubMed and Medline	Daily	Yes	Daily	National, International	operative dentistry, dental materials, journal of dentistry, journal of adhesive dentistry	Editorial, laboratory research, clinical research, epidemiological research, review literature, systematic review and meta-analysis	8	Yes	laboratory research, clinical research literature review, systematic review and meta-analysis	10
2015-12-18 17:02:11	I agree to participate.	Female	1981	Rio Grande do Sul - RS	city	Between 300 and 500 thousand inhabitants	12	Rio Grande do Sul - RS	Santa Maria		MSc	Prosthodontics	Both	Yes	No			No		10	10	10	10	10	With colleagues, short courses, long term courses, social networks, scientific journals, clinical journals	Monthly	Yes	Monthly	International	Dental Materials, The International Journal of Prosthodontics, The Journal of Adhesive Dentistry, Operative Dentistry, Journal of Dentistry.	laboratory research, clinical research, systematic review or meta-analysis	4	Yes	laboratory research, clinical research, systematic review or meta-analysis	7
2015-09-18 12:06:21	I agree to participate.	Female	1975	Minas Gerais - MG	capital	Over 1 million inhabitants	15	Minas Gerais - MG	Belo Horizonte		MSc	Prosthodontics	Both	Yes	Yes	PhD	No	Yes	Dental school and Advanced special training	10	10	10	10	10	Books, scientific journals	whenever necessary	Yes	Monthly	National, International	Social Science & Medicine, American Journal of Public Health, Science and Public Health, J Sch Health, Public Health Dentistry, among others.	laboratory research, epidemiological research, systematic review and meta-analysis	8	Yes	Research Laboratory, systematic review and meta-analysis	8
2015-12-20 11:42:18	I agree to participate.	Female	1984	Rio de Janeiro - RJ	Both	Over 1 million inhabitants	8	Rio de Janeiro - RJ	Rio de Janeiro		PhD	General dentistry	Both	Yes	No			Yes	Dental school and Short-term training	10	10	10	10	10	Sites of educational institutions or research, books, scientific journals, clinical journals	Weekly	Yes	Weekly	National, International	Journal of Dentistry Caries Research Operative Dentistry Oral Research Brazilian Brazilian Dental Journal	case report, Editorials, laboratory research, clinical research, systematic review or meta-analysis	8	Yes	clinical research, systematic review or meta-analysis	9
2015-08-04 21:27:15	I agree to participate.	Female	1966	Espírito Santo - ES	city	Between 100 and 300 thousand inhabitants	25	Espírito Santo - ES	Vitória-ES		Advanced special training	General dentistry	Both	Yes	No			No		5	5	1	1	3	clinical journals	currently little	No						No		8
2015-08-04 17:59:15	I agree to participate.	Female	1963	Espírito Santo - ES	city	Between 100 and 300 thousand inhabitants	30	Espírito Santo - ES	Vitoria		Advanced special training	Pediatric Dentistry	Both	Yes	No			No		10	10	10	10	10	Conferences, short courses, long term courses, books, scientific journals, clinical journals	Weekly	Yes	when I want information about a particular topic	National, International	Dental Press, RGO, Am. J. Orthod. Dentofacial Orthop.,	case report, Expert opinion, clinical research, literature review	7	No		4
2015-09-23 10:53:42	I agree to participate.	Female	1966	Rio Grande do Norte - RN	capital	Between 700,000 and 1 million inhabitants	25	Rio Grande do Norte - RN	Natal		DDS	General dentistry	Both	Yes	No			No		0	0	10	10	0	Sites of educational institutions or research	Monthly	No						No		5
2015-06-17 16:44:28	I agree to participate.	Female	1986	Santa Catarina - SC	city	Between 10 and 50 thousand inhabitants	4	Rio de Janeiro - RJ	Niterói		Advanced special training	Endodontics	Both	Yes	No			No		5	5	5	5	5	books	Monthly	No						No		5
2015-07-24 15:47:51	I agree to participate.	Male	1983	Bahia - BA	city	Between 50 and 100 thousand inhabitants	4	Bahia - BA	Jequie		Advanced special training	Public health	Both	Yes	Yes	Advanced special training	No	Yes	Short-term training	8	8	7	10	10	online courses, Blogs, Sites of educational institutions or research, books, scientific journals	Monthly	No						No		0
2015-09-25 22:18:17	I agree to participate.	Male	1982	Minas Gerais - MG	city	Up to 5000 people	6	Minas Gerais - MG	Governador Valadares		Advanced special training	Orthodontics	Both	Yes	Yes	Advanced special training	Yes	No		5	5	8	9	7	Sites of educational institutions or research, books, scientific journals	When necessary	Yes	When necessary	National, International	Busco in VHL	case report, laboratory research, clinical research, literature review	5	Yes	Case report A Literature Review	5
2015-09-18 11:54:09	I agree to participate.	Female	1961	Minas Gerais - MG	Both	Over 1 million inhabitants	33	Minas Gerais - MG	BELO HORIZONTE		DDS	General dentistry	Both	Yes	No			No		9	9	9	8	8	Conferences, short courses, online courses, Sites of educational institutions or research, books, medical journals, class councils newspapers (eg CRO, CFO), Class Associations of Newspapers (eg ABO, ABCD)	Daily	Yes	Monthly	national	APCD CFO ABO ABENO SPEMD	Case report, Clinical research, literature review	3	Yes	Case report, Clinical research	4
2015-09-18 09:53:11	I agree to participate.	Female	1988	Minas Gerais - MG	capital	Over 1 million inhabitants	3	Minas Gerais - MG	Belo horizonte		Residency	General dentistry	Both	Yes	No			No		8	10	9	9	10	With colleagues, Blogs, social networks, sites of educational institutions or research, books, scientific journals	Monthly	Yes	According to the necessity	national	dental files Scielo	Case Report, Expert opinion, literature reviews	5	Yes	case report, Expert opinion, clinical research, literature review	3
2015-08-27 12:51:37	I agree to participate.	Female	1962	Espírito Santo - ES	city	Between 100 and 300 thousand inhabitants	30	Espírito Santo - ES	VITORIA		Advanced special training	Orthodontics	Both	Yes	No			Yes	Short-term training	5	5	2	5	0	Conferences, short courses, long term courses, online courses, class councils newspapers (eg CRO, CFO)	Monthly	No						Yes	Case Report, Expert opinion, literature reviews	5
2015-09-18 10:28:38	I agree to participate.	Male	1963	Minas Gerais - MG	city	Between 100 and 300 thousand inhabitants	28	Minas Gerais - MG	Itaúna		DDS	Prosthodontics	Both	Yes	No			No		5	7	7	8	6	Conferences, short courses, online courses, Blogs, Sites of educational institutions or research, books, scientific journals, medical journals, class councils newspapers (eg CRO, CFO)	Weekly	Yes	Weekly	national	Magazine ABO, CRO, etc.	case report, Expert opinion, clinical research, epidemiological research	6	Yes	Clinical research	5
2015-09-18 15:56:25	I agree to participate.	Male	1962	Minas Gerais - MG	city	Between 100 and 300 thousand inhabitants	30	Minas Gerais - MG	Governador Valadares		Advanced special training	Public health	Private	Yes	No			Yes	Short-term training	7	7	7	8	6	With colleagues, short courses, online courses, Sites of educational institutions or research books	Monthly	Yes	Monthly	national	ssss	case report, Expert opinion, clinical research, epidemiological research, literature review	5	Yes	Case Report, Expert opinion	6
2015-07-26 10:44:03	I agree to participate.	Female	1951	Bahia - BA	capital	Between 700,000 and 1 million inhabitants	25	Minas Gerais - MG	ITAUNA		Advanced special training	Orthodontics	Private	Yes	No			No		8	7	5	7	8	With colleagues, Congresses, short courses, long term courses, online courses, Blogs, Sites of educational institutions or research, books, scientific journals, class councils newspapers (eg CRO, CFO), News Class Associations (eg ABO ABCD)	I am always searching for information	Yes	Monthly	National, International	Dental pressure ABO magazine, newspaper APCD	Case Report, Expert opinion, Editorial, laboratory research, clinical research, literature reviews	3	Yes	case report, Expert opinion, laboratory investigations	5
2015-09-22 12:30:26	I agree to participate.	Female	1987	Rio Grande do Norte - RN	capital	Between 700,000 and 1 million inhabitants	6	Rio Grande do Norte - RN	Natal		MSc	Oral pathology	Public	Yes	Yes	PhD	No	No		10	10	10	10	10	Conferences, scientific journals	Daily	Yes	Daily	National, International	Archives of Oral Biology, Histopathology, Oral Surgery Oral Medicine Oral Pathology Oral Radiology, Journal of Oral Pathology and Medicine, PLoS ONE	Case report, laboratory research, clinical research, epidemiological research, systematic review and meta-analysis	7	Yes	clinical research, systematic review or meta-analysis	3
2015-07-24 21:39:34	I agree to participate.	Male	1990	Bahia - BA	Both	Over 1 million inhabitants	1	Bahia - BA	Jequié		DDS	Public health	Public	Yes	Yes	Redicency	Yes	No		8	8	10	10	10	Books, scientific journals, class councils newspapers (eg CRO, CFO), Class Associations of Newspapers (eg ABO, ABCD)	Monthly	Yes	Weekly	National, International	LILACS, BIREME, SciELO, Web of Science, Journal CAPES	epidemiological research, literature review	8	No		10
2015-09-20 18:01:41	I agree to participate.	Female	1981	Minas Gerais - MG	city	Between 100 and 300 thousand inhabitants	7	Minas Gerais - MG	BELO HORIZONTE		DDS	General dentistry	Public	Yes	No			Yes	Dental school	5	6	3	3	4	With colleagues, Congresses, short courses, online courses, Blogs, social networks, sites of educational institutions or research, books, class councils newspapers (eg CRO, CFO)	Monthly	No						No		0
2015-09-22 19:59:54	I agree to participate.	Female	1964	Minas Gerais - MG	city	Between 10 and 50 thousand inhabitants	29	Minas Gerais - MG	belo horizonte		Advanced special training	General dentistry	Public	Yes	No			Yes	Short-term training	9	9	9	10	10	Short courses, Books, journals clinics	Monthly	No						No		3
2015-09-23 12:09:46	I agree to participate.	Female	1974	Ceará - CE	city	Between 10 and 50 thousand inhabitants	18	Rio Grande do Norte - RN	Natal		Advanced special training	General dentistry	Public	Yes	No			Yes	Short-term training	0	5	5	10	0	With colleagues Blogs	Monthly	No						No		4
2015-09-19 10:43:30	I agree to participate.	Male	1964	Minas Gerais - MG	capital	Over 1 million inhabitants	25	Minas Gerais - MG	Belo Horizonte		Advanced special training	General dentistry	Public	Yes	No			No		2	8	8	8	10	Blogs	occasionally	No						No		1
2015-07-26 19:14:09	I agree to participate.	Male	1989	Bahia - BA	city	Between 700,000 and 1 million inhabitants	1	Bahia - BA	Salvador		DDS	General dentistry	Public	Yes	Yes	Redicency	Yes	No		1	1	3	5	4	books	Weekly	No						No		3
2015-09-27 10:33:59	I agree to participate.	Female	1965	Minas Gerais - MG	city	Between 10 and 50 thousand inhabitants	26	Sao Paulo-SP	Taubate		Advanced special training	Pediatric Dentistry	Public	Yes	No			No		8	8	5	5	5	Congress, Books, Internet	When I need	No						No		0
2015-08-21 10:42:45	I agree to participate.	Male	1977	Goiás - GO	city	Between 100 and 300 thousand inhabitants	15	Minas Gerais - MG	LAVRAS		Advanced special training	General dentistry	Public	Yes	No			No		4	4	3	3	4	Congress, Social Networking, Books	Monthly	No						No		3
2015-08-04 18:56:11	I agree to participate.	Female	1959	Espírito Santo - ES	capital	Over 1 million inhabitants	34	Espírito Santo - ES	vitoria		Advanced special training	General dentistry	Public	Yes	No			No		7	6	6	8	6	Internet	3 in 3 months	No						No		6
2015-08-04 18:57:01	I agree to participate.	Female	1959	Espírito Santo - ES	capital	Over 1 million inhabitants	34	Espírito Santo - ES	vitoria		Advanced special training	General dentistry	Public	Yes	No			No		7	6	6	8	6	Internet	3 in 3 months	No						No		5
2015-08-04 18:57:13	I agree to participate.	Female	1959	Espírito Santo - ES	capital	Over 1 million inhabitants	34	Espírito Santo - ES	vitoria		Advanced special training	General dentistry	Public	Yes	No			No		7	6	6	8	6	Internet	3 in 3 months	No						No		5
2015-08-04 17:26:38	I agree to participate.	Male	1991	Espírito Santo - ES	city	Between 10 and 50 thousand inhabitants	1	Espírito Santo - ES	Santa Teresa		DDS	General dentistry	Public	Yes	No			No		6	7	7	5	5	Long term courses, Sites of educational institutions or research books	Weekly	No						No		8
2015-09-27 07:26:04	I agree to participate.	Female	1958	Rio Grande do Norte - RN	capital	Between 700,000 and 1 million inhabitants	33	Rio Grande do Norte - RN	Natal		DDS	General dentistry	Public	Yes	No			No		0	0	3	10	10	Short courses, online courses, scientific journals, class councils newspapers (eg CRO, CFO), Class Associations of Newspapers (eg ABO, ABCD)	Monthly	No						No		0
2015-09-18 09:29:52	I agree to participate.	Male	1954	Minas Gerais - MG	city	Between 10 and 50 thousand inhabitants	32	Minas Gerais - MG	Belo Horizonte		Advanced special training	General dentistry	Public	Yes	No			No		10	10	10	10	8	With colleagues, Blogs, Books		No						No		0
2015-09-22 19:06:44	I agree to participate.	Female	1978	Rio Grande do Norte - RN	capital	Between 300 and 500 thousand inhabitants	16	Rio Grande do Norte - RN	Natal		Advanced special training	General dentistry	Public	Yes	No			No		4	2	3	3	2	With colleagues, Congress, Books	Monthly	No						No		1
2015-09-18 15:15:55	I agree to participate.	Female	1975	Minas Gerais - MG	city	Between 300 and 500 thousand inhabitants	15	Minas Gerais - MG	Belo Horizonte		Advanced special training	Public health	Public	Yes	No			No		5	5	10	10	7	With colleagues, Congresses, short courses, online courses, Sites of educational institutions or research	At the time when the city offers training or research on the need	No						No		4
2015-09-18 16:43:18	I agree to participate.	Male	1965	Minas Gerais - MG	city	Between 50 and 100 thousand inhabitants	29	Minas Gerais - MG	Alfenas		Advanced special training	Public health	Public	Yes	No			No		0	8	8	8	9	With colleagues, short courses, Blogs, social networks, sites of educational institutions or research	Monthly	No						No		2
2015-09-19 09:28:40	I agree to participate.	Female	1986	Minas Gerais - MG	capital	Between 100 and 300 thousand inhabitants	5	Minas Gerais - MG	belo horizonte		Advanced special training	General dentistry	Public	Yes	No			No		3	3	3	5	3	With colleagues, Sites of educational institutions or research	When I need	No						No		3
2015-08-04 17:31:58	I agree to participate.	Male	1979	Espírito Santo - ES	capital	Between 700,000 and 1 million inhabitants	18	Espírito Santo - ES	vitoria		PhD	Prosthodontics	Public	No	No			Yes	Dental school and Short-term training	10	10	10	10	10	With colleagues, Internet	eventual	Yes	eventual	National, International	JADA	any	10	No		1
2015-09-18 09:26:56	I agree to participate.	Male	1971	Minas Gerais - MG	city	Between 10 and 50 thousand inhabitants	16	Sao Paulo-SP	barretos		DDS	General dentistry	Public	Yes	No			No		5	5	3	3	2	online courses, Class Associations of Newspapers (eg ABO, ABCD)	Monthly	Yes	Monthly	national	apcd magazine, cfo newspaper, abo and cro	case report, Editorials	4	No		3
2015-09-21 08:20:24	I agree to participate.	Male	1979	Minas Gerais - MG	city	Between 10 and 50 thousand inhabitants	1	Minas Gerais - MG	Uberaba		DDS	General dentistry	Public	Yes	No			No		10	10	10	10	10	With colleagues, Blogs, social networks, sites of educational institutions or research, books, scientific journals, class councils newspapers (eg CRO, CFO)	Monthly	Yes	Monthly	national	Revodonto, Lilacs	Editorials, laboratory research, clinical research, epidemiological research, literature review	5	No		8
2015-10-27 11:31:02	I agree to participate.	Female	1953	Rio Grande do Norte - RN	capital	Between 300 and 500 thousand inhabitants	34	Rio Grande do Norte - RN	Natal		Advanced special training	General dentistry	Public	Yes	No			Yes	Short-term training	8	7	7	9	9	Social networks, books, medical journals, class councils newspapers (eg CRO, CFO)	When there is a need to more	No						No		5
2015-12-19 12:51:18	I agree to participate.	Female	1965	Rio de Janeiro - RJ	capital	Over 1 million inhabitants	22	Rio de Janeiro - RJ	Niteroi		Advanced special training	Buco-maxillofacial surgery	Public	Yes	No			No		0	10	10	10	10	With colleagues, short courses, online courses, books	Monthly	No						No		2
2015-12-31 17:39:46	I agree to participate.	Female	1970	Minas Gerais - MG	capital	Over 1 million inhabitants	23	Minas Gerais - MG	Belo Horizonte		Advanced special training	Geriatric dentistry	Public	Yes	No			Yes	Short-term training	6	6	8	8	0	With colleagues, Congresses, short courses, online courses, Sites of educational institutions or research, books, class councils newspapers (eg CRO, CFO), Class Associations of Newspapers (eg ABO, ABCD)	When I need.	No						No		6
2015-09-19 23:30:46	I agree to participate.	Female	1980	Minas Gerais - MG	capital	Over 1 million inhabitants	10	Minas Gerais - MG	Belo Horizonte		Advanced special training	General dentistry	Public	Yes	No			No		5	5	5	5	10	With colleagues, Congress, Sites of educational institutions or research, books, scientific journals, class councils newspapers (eg CRO, CFO)	Monthly	Yes	Monthly	National, International	N know inform names,	case report, Expert opinion, clinical research, literature review	1	No		8
2015-09-22 14:30:29	I agree to participate.	Female	1990	Rio Grande do Norte - RN	city	Between 10 and 50 thousand inhabitants	1	Rio Grande do Norte - RN	Natal		DDS	Pediatric Dentistry	Public	Yes	No			Yes	Dental school	4	4	4	5	4	With colleagues, Sites of educational institutions or research, scientific journals	Weekly	No						No		2
2015-08-04 17:16:44	I agree to participate.	Male	1993	Espírito Santo - ES	city	Between 10 and 50 thousand inhabitants	1	Espírito Santo - ES	Santa Teresa		DDS	General dentistry	Public	Yes	No			No		5	8	6	7	0	Congress, Books, journals clinics	Daily	No						No		8
2015-08-04 23:23:04	I agree to participate.	Male	1993	Espírito Santo - ES	city	Between 10 and 50 thousand inhabitants	1	Espírito Santo - ES	Santa Teresa		DDS	General dentistry	Public	Yes	No			No		5	8	6	7	0	Congress, Books, journals clinics	Daily	No						No		8
2015-09-18 10:04:03	I agree to participate.	Female	1975	Minas Gerais - MG	city	Between 10 and 50 thousand inhabitants	15	Minas Gerais - MG	tres corações		Advanced special training	General dentistry	Public	Yes	No			No		7	7	4	7	5	With colleagues, online courses, Sites of educational institutions or research	Daily	No						No		7
2015-10-18 20:51:21	I agree to participate.	Female	1976	Minas Gerais - MG	city	Between 100 and 300 thousand inhabitants	16	Sao Paulo-SP	Bragança Paulista		Advanced special training	General dentistry	Public	Yes	No			No		10	10	10	10	8	With colleagues, short courses, online courses, Social Networking, Books, Class Councils newspapers (eg CRO, CFO), Class Associations of Newspapers (eg ABO, ABCD)	Monthly	No						No		7
2015-12-23 20:09:13	I agree to participate.	Female	1986	Rio de Janeiro - RJ	capital	Over 1 million inhabitants	6	Rio de Janeiro - RJ	Rio de Janeiro		Advanced special training	General dentistry	Public	Yes	Yes	Advanced special training	No	No		10	9	10	9	10	With colleagues, Congresses, short courses, Blogs, Books, Scientific journals	Weekly	Yes	Weekly	International	Angle, AAO	Case report, Clinical research, literature review, systematic review or meta-analysis	7	Yes	A systematic review and meta-analysis	4
2015-09-18 21:07:00	I agree to participate.	Female	1984	Minas Gerais - MG	city	Between 10 and 50 thousand inhabitants	4	Minas Gerais - MG	Diamantina		MSc	General dentistry	Public	Yes	Yes	PhD	No	No		10	10	10	10	10	Conferences, short courses, long term courses, online courses, Sites of educational institutions or research, books, scientific journals, medical journals, class councils newspapers (eg CRO, CFO), Associations of Newspaper Class (eg ABO ABCD)	Daily	Yes	Daily	National, International	International Journal Paediatrics Dentistry Community Dentistry Journal of the American Journal of Dentistry Dental Materials	Case report, laboratory research, clinical research, epidemiological research, literature review, systematic review and meta-analysis	0	Yes	A systematic review and meta-analysis	10
2015-09-23 18:23:13	I agree to participate.	Female	1989	Rio Grande do Norte - RN	city	Between 100 and 300 thousand inhabitants	2	Rio Grande do Norte - RN	CAICÓ		MSc	Public health	Public	Yes	Yes	MSc	Yes	No		7	7	8	9	10	Books, scientific journals, clinical journals	Weekly	Yes	Monthly	National, International	GAUCHA DENTISTRY OF AMERICAN DENTAL JOURNAL	clinical research, epidemiological research, systematic review or meta-analysis	5	Yes	A systematic review and meta-analysis	7
2015-09-18 12:41:28	I agree to participate.	Male	1981	Minas Gerais - MG	city	Between 100 and 300 thousand inhabitants	10	Sao Paulo-SP	São Bernardo do Campo		Advanced special training	Public health	Public	Yes	No			No		9	8	8	10	10	With colleagues, books, scientific journals	Monthly	Yes	Monthly	national	Journal of Primary Health Care - Federal University of Juiz de Fora	epidemiological research, systematic review or meta-analysis	4	Yes	A systematic review and meta-analysis	7
2015-09-27 21:37:31	I agree to participate.	Female	1985	Minas Gerais - MG	Both	Over 1 million inhabitants	4	Minas Gerais - MG	Belo Horizonte		DDS	Buco-maxillofacial surgery	Public	Yes	Yes	MSc	No	No		10	10	9	10	10	With colleagues, online courses, scientific journals	Weekly	Yes	Weekly	International	International Journal of Pediatric Dentistry, Chronobiology International, Brazilian Journal of Medical and Biological Research,	epidemiological research, systematic review or meta-analysis	0	Yes	A systematic review and meta-analysis	7
2015-06-17 15:30:33	I agree to participate.	Female	1970	Santa Catarina - SC	city	Between 100 and 300 thousand inhabitants	22	Sao Paulo-SP	Araraquara		Advanced special training	Public health	Public	Yes	No			No		7	5	5	5	5	With colleagues, Congresses, short courses, long term courses, online courses, Sites of educational institutions or research, books, scientific journals, clinical journals	when necessary	No						Yes	A systematic review and meta-analysis	1
2015-09-20 14:44:23	I agree to participate.	Female	1973	Minas Gerais - MG	city	Between 100 and 300 thousand inhabitants	20	Minas Gerais - MG	Gov.valadares		DDS	General dentistry	Public	Yes	No			Yes	Short-term training	5	7	8	10	0	With colleagues, Sites of educational institutions or research	Monthly	No						Yes	Case report	1
2015-09-20 14:57:38	I agree to participate.	Female	1973	Minas Gerais - MG	city	Between 100 and 300 thousand inhabitants	20	Minas Gerais - MG	Gov.valadares		DDS	General dentistry	Public	Yes	No			Yes	Short-term training	5	7	8	10	0	With colleagues, Sites of educational institutions or research	Monthly	No						Yes	Case report	1
2015-12-18 20:22:45	I agree to participate.	Female	1980	Rio Grande do Sul - RS	city	Between 100 and 300 thousand inhabitants	7	Rio Grande do Sul - RS	Pelotas		Advanced special training	Endodontics	Public	Yes	No			No		0	8	7	7	8	Congresses, Sites of educational institutions or research books	Monthly	No						Yes	Case report	6
2015-09-18 09:37:01	I agree to participate.	Female	1971	Minas Gerais - MG	city	Between 10 and 50 thousand inhabitants	18	Minas Gerais - MG	Alfenas		Advanced special training	Forensic Dentistry	Public	Yes	No			No		10	10	9	10	9	online courses, social networks, sites of educational institutions or research, books, scientific journals, class councils newspapers (eg CRO, CFO), Class Associations of Newspapers (eg ABO, ABCD)	Daily	No						Yes	Case report	8
2015-09-18 10:11:56	I agree to participate.	Female	1992	Minas Gerais - MG	city	Between 10 and 50 thousand inhabitants	1	Minas Gerais - MG	Itaúna		DDS	General dentistry	Public	Yes	No			No		4	4	10	10	5	scientific journals	Weekly	Yes	Weekly	national	Bireme	Case report A Literature Review	4	Yes	Case report A Literature Review	8
2015-07-24 20:50:33	I agree to participate.	Female	1992	Bahia - BA	capital	Over 1 million inhabitants	1	Bahia - BA	Salvador		Residency	Family Health	Public	Yes	Yes	Redicency	Yes	Yes	Advanced special training	7	10	10	10	10	With colleagues, Congresses, short courses, Blogs, Books, scientific journals, clinical journals	Weekly	Yes	Weekly	National, International	Journal of Periodontology, Dental Journal	Case report, Clinical research, epidemiological research, literature review	5	Yes	Case report A Literature Review	5
2015-09-18 09:47:53	I agree to participate.	Male	1985	Minas Gerais - MG	city	Between 5 and 10 thousand	8	Minas Gerais - MG	Alfenas		DDS	General dentistry	Public	Yes	No			Yes	Short-term training	10	10	10	10	10	With colleagues, short courses, online courses, Sites of educational institutions or research, class councils newspapers (eg CRO, CFO)	Monthly	Yes	Monthly	national	CROMG newspaper, Magazine CROMG, CFO Journal	Case report, Clinical research, literature review	6	Yes	Case report A Literature Review	6
2015-09-23 08:42:30	I agree to participate.	Female	1969	Rio Grande do Norte - RN	city	Between 100 and 300 thousand inhabitants	25	Ceará - CE	Fortaleza		MSc	Public health	Public	Yes	No			Yes	Dental school and Short-term training	6	8	7	10	9	With colleagues, Sites of educational institutions or research, books, scientific journals, clinical journals	Weekly	Yes	Monthly	national	ImplantNews	Case report, Clinical research, literature review	3	Yes	Case report, Clinical research	5
2015-07-08 16:35:22	I agree to participate.	Female	1991	Pernambuco - PE	city	Between 10 and 50 thousand inhabitants	2	Alagoas - AL	Maceió		DDS	Public health	Public	Yes	Yes	MSc	Yes	Yes	Dental school and Short-term training	10	10	10	10	10	Conferences, books, scientific journals, clinical journals	Weekly	Yes	Monthly	national	dental Press	case report, laboratory research, clinical research	0	Yes	Case report, Clinical research	7
2015-09-22 22:16:12	I agree to participate.	Male	1990	Rio Grande do Norte - RN	Both	Between 700,000 and 1 million inhabitants	2	Rio Grande do Norte - RN	Natal		Advanced special training	Endodontics	Public	Yes	Yes	Advanced special training	Yes	Yes	Short-term training	8	8	10	10	10	With colleagues, Congress, Blogs, Social Networking, Books, Scientific journals	Weekly	No						Yes	Case report, Clinical research	8
2015-09-19 13:40:02	I agree to participate.	Female	1979	Minas Gerais - MG	capital	Over 1 million inhabitants	13	Minas Gerais - MG	Belo Horizonte		Advanced special training	Pediatric Dentistry	Public	Yes	No			No		10	10	8	8	10	Conferences, short courses, scientific journals	Monthly	No						Yes	Case report, Clinical research	3
2015-09-19 21:38:25	I agree to participate.	Female	1962	Minas Gerais - MG	city	Between 300 and 500 thousand inhabitants	30	Minas Gerais - MG	Uberaba		Advanced special training	Public health	Public	Yes	No			No		7	7	6	6	6	Short courses, courses online, Sites of educational institutions or research, class councils newspapers (eg CRO, CFO), Class Associations of Newspapers (eg ABO, ABCD)	Weekly	No						Yes	Case report, Clinical research	5
2015-12-24 13:46:58	I agree to participate.	Female	1985	Rio de Janeiro - RJ	capital	Over 1 million inhabitants	8	Rio de Janeiro - RJ	rio de janeiro		Advanced special training	General dentistry	Public	Yes	No			No		8	9	9	10	5	Short courses, online courses, scientific journals, medical journals, class councils newspapers (eg CRO, CFO)	Monthly	Yes	Monthly	national	aaa	Case report, Clinical research, epidemiological research	6	Yes	Case report, Clinical research, literature review	7
2015-09-22 18:01:39	I agree to participate.	Male	1988	Rio Grande do Norte - RN	city	Between 10 and 50 thousand inhabitants	2	Rio Grande do Norte - RN	Natal		DDS	General dentistry	Public	Yes	No			No		6	5	6	5	5	online courses, Blogs, Books, Class Councils newspapers (eg CRO, CFO)	Weekly	Yes	Monthly	National, International	Pubmed, Scielo, Lilacs.	Case report, Clinical research, literature review	5	Yes	Case report, Clinical research, literature review	8
2015-07-24 18:12:36	I agree to participate.	Male	1970	Bahia - BA	city	Between 10 and 50 thousand inhabitants	15	Paraiba - PB	Campina Grande		DDS	General dentistry	Public	Yes	No			No		0	1	1	2	1	online courses, Blogs, Sites of educational institutions or research books	Weekly	No						Yes	Case report, Clinical research, literature review	2
2015-12-16 18:10:50	I agree to participate.	Female	1982	Rio Grande do Sul - RS	city	Between 100 and 300 thousand inhabitants	6	Rio Grande do Sul - RS	Pelotas		Advanced special training	General dentistry	Public	Yes	Yes	Advanced special training	No	No		10	10	10	10	10	Short courses, online courses, social networks	Monthly	No						Yes	Case report, Clinical research, literature review	6
2015-08-04 18:49:34	I agree to participate.	Female	1990	Espírito Santo - ES	city	Between 100 and 300 thousand inhabitants	3	Espírito Santo - ES	Santa Teresa		DDS	General dentistry	Public	Yes	Yes	Advanced special training	Yes	No		7	9	10	10	10	With colleagues, Congress, Sites of educational institutions or research, books, medical journals, scientific articles in Online Databases	Weekly	No						Yes	Case report, Clinical research, literature review	6
2015-09-18 18:37:44	I agree to participate.	Female	1976	Minas Gerais - MG	city	Between 500 and 700 thousand inhabitants	13	Minas Gerais - MG	Varginha		Advanced special training	General dentistry	Public	Yes	Yes	Advanced special training	No	No		7	9	6	7	7	Conferences, social networks, sites of educational institutions or research, books, scientific journals	Monthly	Yes	very time	national	Magazines, SPO orthodontics, endodontics sites, magazines FGM.	Case Report, Expert opinion, literature reviews	3	Yes	Case Report, Expert opinion	5
2015-09-21 08:57:06	I agree to participate.	Male	1975	Minas Gerais - MG	city	Between 100 and 300 thousand inhabitants	16	Minas Gerais - MG	Diamantina		DDS	General dentistry	Public	Yes	No			No		8	8	10	10	10	With colleagues, Congresses, short courses, online courses, Sites of educational institutions or research, books, scientific journals, medical journals, class councils newspapers (eg CRO, CFO)	Weekly	Yes	Monthly	national	Magazine CROMG	Case reports, editorials, clinical research, epidemiological research, literature review	0	Yes	Case Report, Expert opinion	7
2015-06-18 11:03:39	I agree to participate.	Female	1982	Santa Catarina - SC	city	Between 100 and 300 thousand inhabitants	10	Rio Grande do Sul - RS	santa cruz do sul		MSc	Endodontics	Public	Yes	No			No		10	8	10	10	8	Conferences, short courses, long term courses, books, scientific journals, clinical journals	Monthly	Yes	Monthly	National, International	Journal of endodontics Brasilian Dental Journal RFO- UPF Stomatos	Case Report, Expert opinion, laboratory research, clinical research, epidemiological research, literature review, systematic review and meta-analysis	1	Yes	case report, Expert opinion, clinical research	4
2015-09-22 11:53:39	I agree to participate.	Male	1990	Rio Grande do Norte - RN	city	Between 100 and 300 thousand inhabitants	3	Rio Grande do Norte - RN	Natal		DDS	General dentistry	Public	Yes	No			Yes	Short-term training	3	4	4	5	3	Sites of educational institutions or research books	Monthly	Yes	Monthly	national	ABO, Abol and Brazilian Dental Academy.	case report, Expert opinion, laboratory investigations	4	Yes	case report, Expert opinion, laboratory research, clinical research	2
2015-09-22 14:45:24	I agree to participate.	Male	1986	Rio Grande do Norte - RN	city	Between 10 and 50 thousand inhabitants	5	Rio Grande do Norte - RN	Caicó		MSc	General dentistry	Public	Yes	No			No		10	10	10	10	10	Books, scientific journals, clinical journals	Weekly	Yes	Monthly	National, International	Oral Health magazine Colombia, CTBMF magazine of Recife	Case Report, Expert opinion, laboratory research, clinical research, epidemiological research, literature review, systematic review and meta-analysis	4	Yes	Case Report, Expert opinion, laboratory research, clinical research literature review, systematic review and meta-analysis	9
2015-08-05 10:31:27	I agree to participate.	Female	1953	Espírito Santo - ES	capital	Between 300 and 500 thousand inhabitants	38	Espírito Santo - ES	VITÓRIA		Advanced special training	General dentistry	Public	Yes	No			No		10	10	10	10	10	With colleagues, Congresses, short courses, long term courses, social networks, sites of educational institutions or research, scientific journals, class councils newspapers (eg CRO, CFO), Class Associations of Newspapers (eg ABO ABCD)	WHEN HAVE DEMAND	No						Yes	Case Report, Expert opinion, literature reviews	7
2015-09-18 12:57:34	I agree to participate.	Male	1990	Minas Gerais - MG	city	Between 300 and 500 thousand inhabitants	4	Minas Gerais - MG	montes claros		Residency	Family Health	Public	Yes	No			Yes	Short-term training	4	7	10	6	10	With colleagues, Congress, Blogs, Social Networking, Books, scientific journals, medical journals, class councils newspapers (eg CRO, CFO)	Weekly	Yes	Monthly	National, International	JOE IEJ	Case report, laboratory research, clinical research literature review, systematic review and meta-analysis	5	Yes	Case report, laboratory research, clinical research literature review, systematic review and meta-analysis	7
2015-07-08 18:59:20	I agree to participate.	Male	1990	Pernambuco - PE	capital	Over 1 million inhabitants	1	Pernambuco - PE	Recife		Residency	Family Health	Public	Yes	Yes	Redicency	Yes	No		10	10	10	10	10	With colleagues, Congress, Sites of educational institutions or research	Monthly	No						Yes	Case report, laboratory research, clinical research literature review, systematic review and meta-analysis	9
2015-09-22 12:30:03	I agree to participate.	Male	1989	Rio Grande do Norte - RN	city	Up to 5000 people	1	Rio Grande do Norte - RN	Natal		DDS	General dentistry	Public	Yes	No			Yes	Short-term training	8	7	8	9	8	Congress, Social Networking	Monthly	Yes	Monthly	national	periodic Capes	Case report, Clinical research	7	Yes	Clinical research	9
2015-06-18 12:20:25	I agree to participate.	Male	1980	Santa Catarina - SC	city	Between 10 and 50 thousand inhabitants	13	Rio de Janeiro - RJ	Rio de Janeiro		Advanced special training	General dentistry	Public	Yes	No			No		4	10	9	10	10	Sites of educational institutions or research, scientific journals	Monthly	Yes	When necessary	National, International	Bireme ... Medcenter	Expert opinion	2	Yes	Clinical research	4
2015-06-22 15:36:49	I agree to participate.	Female	1978	Santa Catarina - SC	city	Between 300 and 500 thousand inhabitants	15	Santa Catarina - SC	Itajai		Advanced special training	General dentistry	Public	Yes	Yes	Advanced special training	No	No		10	10	10	10	10	Conferences, short courses, online courses, Sites of educational institutions or research books	Weekly	No						Yes	Clinical research	9
2015-09-20 20:05:14	I agree to participate.	Male	1957	Minas Gerais - MG	city	Between 50 and 100 thousand inhabitants	31	Minas Gerais - MG	Esmeraldas		DDS	General dentistry	Public	Yes	No			No		0	0	5	6	0	Short courses, social networks, sites of educational institutions or research, scientific journals, class councils newspapers (eg CRO, CFO), Class Associations of Newspapers (eg ABO, ABCD)	Daily	No						Yes	Clinical research	5
2015-09-18 09:30:22	I agree to participate.	Female	1985	Minas Gerais - MG	capital	Over 1 million inhabitants	5	Minas Gerais - MG	Bh		DDS	General dentistry	Public	Yes	No			No		5	7	7	9	6	With colleagues, short courses, books, scientific journals		No						Yes	Clinical research	5
2015-09-21 20:41:51	I agree to participate.	Female	1961	Minas Gerais - MG	city	Between 10 and 50 thousand inhabitants	31	Minas Gerais - MG	Belo Horizonte		Advanced special training	Public health	Public	Yes	No			No		8	8	8	8	9	With colleagues, short courses, online courses, books, scientific journals	when dealing with clinical cases requiring care or different from the established clinical protocols.	No						Yes	Clinical research	6
2015-09-18 11:04:31	I agree to participate.	Female	1982	Minas Gerais - MG	city	Between 100 and 300 thousand inhabitants	10	Minas Gerais - MG	Itabira		Advanced special training	Public health	Public	Yes	No			Yes	Short-term training	3	3	2	2	0	Conferences, short courses, Blogs, Social Networking	Yearly	No						Yes	Clinical research, literature review	2
2015-09-22 19:32:38	I agree to participate.	Male	1992	Rio Grande do Norte - RN	capital	Between 700,000 and 1 million inhabitants	1	Rio Grande do Norte - RN	Natal		Residency	Pediatric Dentistry	Public	Yes	Yes	Advanced special training	Yes	No		10	10	8	8	8	Congress, long term courses, online courses, books, medical journals, class councils newspapers (eg CRO, CFO)	Daily	No						Yes	Clinical research, literature review	8
2015-10-15 12:33:16	I agree to participate.	Female	1971	Minas Gerais - MG	city	Between 10 and 50 thousand inhabitants	18	Minas Gerais - MG	Uberaba		Advanced special training	Public health	Public	Yes	No			No		5	6	6	8	6	With colleagues, Congress, Books, journals clinics	Monthly	No						Yes	Clinical research, literature review	5
2015-06-23 21:04:08	I agree to participate.	Female	1982	Santa Catarina - SC	city	Between 100 and 300 thousand inhabitants	7	Santa Catarina - SC	Florianópolis		MSc	General dentistry	Public	Yes	Yes	PhD	No	No		10	10	10	10	10	Conferences, online courses, books, scientific journals	Weekly	Yes	Weekly	national	Public Health Dentistry Health and Society in Public Health Magazine ABENO	epidemiological research, literature review, systematic review or meta-analysis	3	Yes	Clinical research, Literature review, Systematic review and meta-analysis	5
2015-07-26 15:35:55	I agree to participate.	Female	1990	Bahia - BA	city	Between 10 and 50 thousand inhabitants	2	Bahia - BA	salvador		Advanced special training	Pediatric Dentistry	Public	Yes	Yes	MSc	No	Yes	Short-term training	10	10	10	10	8	scientific journals	Monthly	Yes	Monthly	national	sobrape magazine	Case report, Clinical research, systematic review or meta-analysis	6	Yes	clinical research, systematic review or meta-analysis	10
2015-08-26 20:55:36	I agree to participate.	Female	1974	Goiás - GO	capital	Over 1 million inhabitants	18	Goiás - GO	Goiânia		Advanced special training	General dentistry	Public	Yes	No			Yes	Dental school	10	10	10	10	10	With colleagues, Congresses, short courses, long term courses, social networks, sites of educational institutions or research, books, scientific journals, clinical journals	Monthly	Yes	Whenever I have any questions or curiosity about certain topic	National, International	Journal of Pediatric Dentistry	Case report, laboratory research, clinical research, epidemiological research, literature review, systematic review and meta-analysis	3	Yes	clinical research, systematic review or meta-analysis	4
2015-10-15 20:57:17	I agree to participate.	Female	1971	Minas Gerais - MG	capital	Over 1 million inhabitants	22	Minas Gerais - MG	Belo Horizonte		MSc	General dentistry	Public	Yes	No			Yes	Dental school and Advanced special training	10	10	10	10	10	With colleagues, Congress, Blogs, Books, Class Councils newspapers (eg CRO, CFO)	Bimonthly	No						Yes	clinical research, systematic review or meta-analysis	6
2015-08-06 11:32:52	I agree to participate.	Male	1968	Espírito Santo - ES	city	Between 5 and 10 thousand	19	Espírito Santo - ES	vitoria		Advanced special training	Public health	Public	Yes	No			Yes	Short-term training	4	3	5	5	5	With colleagues, Congress, Social Networks, Class Associations of Newspapers (eg ABO, ABCD)	Daily	Yes	Daily	national	newspapers	Expert opinion	4	Yes	editorials	4
2015-09-22 14:56:49	I agree to participate.	Female	1974	Rio Grande do Norte - RN	capital	Over 1 million inhabitants	18	Pernambuco - PE	Recife		MSc	Pediatric Dentistry	Public	Yes	No			Yes	Dental school	10	10	10	10	10	With colleagues, short courses, online courses, social networks, books, scientific journals, class councils newspapers (eg CRO, CFO)	Weekly	Yes	Monthly	National, International	Pediatric Dental Journal	case report, laboratory research, clinical research, epidemiological research, literature review	8	Yes	Expert opinion	10
2015-09-23 12:23:54	I agree to participate.	Female	1979	Rio Grande do Norte - RN	capital	Between 700,000 and 1 million inhabitants	12	Paraiba - PB	João Pessoa		MSc	periodontics	Public	Yes	No			Yes	Short-term training	9	9	8	9	8	With colleagues, Conferences, books, scientific journals, class councils newspapers (eg CRO, CFO), Class Associations of Newspapers (eg ABO, ABCD)	sporadically	Yes	It depends on the need	national	perionews and radis	Expert opinion, clinical research, literature review	6	Yes	Expert opinion	9
2015-08-05 06:38:02	I agree to participate.	Female	1972	Espírito Santo - ES	city	Between 100 and 300 thousand inhabitants	20	Minas Gerais - MG	Governador Valadares		Advanced special training	General dentistry	Public	Yes	Yes	Short-term training	No	No		7	7	7	9	9	Conferences, short courses, online courses, Sites of educational institutions or research	Monthly	No						Yes	Expert opinion	7
2015-09-18 11:21:53	I agree to participate.	Female	1987	Minas Gerais - MG	Both	Over 1 million inhabitants	5	Minas Gerais - MG	ALFENAS		Advanced special training	General dentistry	Public	Yes	No			No		4	10	10	10	0	with colleagues	I do not seek information	No						Yes	Expert opinion	7
2016-01-01 15:09:34	I agree to participate.	Female	1968	Piauí - PI	capital	Between 700,000 and 1 million inhabitants	22	Piauí - PI	TERESINA		Advanced special training	General dentistry	Public	Yes	No			Yes	Dental school	10	10	10	10	10	With colleagues, Sites of educational institutions or research, books, scientific journals, clinical journals	Monthly	Yes	Monthly	national	Journal of Clinical Dentistry UNESP Scientific Dentistry (Online); Journal of Surgery and Buco-Maxillofacial (Online); RGO.Revista Gaucha of Dentistry (Online); RSBO. Southern Journal of Dentistry	case report, Expert opinion, clinical research, epidemiological research, literature review	4	Yes	Expert opinion, clinical research	5
2015-09-18 18:16:34	I agree to participate.	Male	1961	Minas Gerais - MG	city	Between 100 and 300 thousand inhabitants	29	Minas Gerais - MG	Governador Valadares		Advanced special training	General dentistry	Public	Yes	No			Yes	MBA	2	3	7	7	3	Conferences, short courses, online courses, Sites of educational institutions or research, books, scientific journals, class councils newspapers (eg CRO, CFO), Class Associations of Newspapers (eg ABO, ABCD)	Weekly	Yes	Monthly	national	1 - Journal of ORC 2 - Journal ABO 3 - Journal of SOMGE 4 - Journal APCD 5 - Journal of CF0	case report, Expert opinion, clinical research, epidemiological research, literature review	1	Yes	Expert opinion, clinical research	5
2015-06-21 13:50:49	I agree to participate.	Female	1983	Santa Catarina - SC	city	Between 300 and 500 thousand inhabitants	10	Santa Catarina - SC	Blumenau		Advanced special training	Public health	Public	Yes	Yes	Advanced special training	No	Yes	Dental school	1	1	8	10	10	With colleagues, Congress, Sites of educational institutions or research books	Monthly	No						Yes	Expert opinion, clinical research	7
2015-06-17 18:30:44	I agree to participate.	Male	1961	Santa Catarina - SC	city	Between 10 and 50 thousand inhabitants	30	Rio Grande do Sul - RS	Santa Maria		MSc	Public health	Public	Yes	Yes	Advanced special training	No	Yes	MSc or PhD	8	8	8	8	8	Congresses, Sites of educational institutions or research, scientific journals	Weekly	Yes	Monthly	national	Journal of Medicine of Family and Community, Community Health Magazine (Abrasco) magazine Science and Health (Fiocruz), Santa Catarina Journal of Family Health.	Case Report, Expert opinion, clinical research literature review, systematic review and meta-analysis	3	Yes	Expert opinion, clinical research, literature review	7
2015-07-25 16:06:56	I agree to participate.	Male	1955	Bahia - BA	city	Between 10 and 50 thousand inhabitants	37	Minas Gerais - MG	Uberaba		Advanced special training	Public health	Public	Yes	No			No		10	10	10	10	10	online courses, books, scientific journals, professional associations newspapers (eg ABO, ABCD)	I'm constantly doing refresher courses, currently in Unasus	Yes	According to the necessity	National, International	The ministry of health,	case report, Expert opinion, epidemiological research, literature review	5	Yes	Expert opinion, clinical research, literature review	9
2015-09-19 21:48:19	I agree to participate.	Female	1956	Minas Gerais - MG	city	Between 500 and 700 thousand inhabitants	33	Rio de Janeiro - RJ	Volta Redonda		Advanced special training	General dentistry	Public	Yes	No			No		8	7	7	9	9	Short courses, long term courses, online courses, Sites of educational institutions or research, books, scientific journals, clinical journals	Weekly	No						Yes	Expert opinion, clinical research, literature review	6
2015-09-22 17:01:58	I agree to participate.	Female	1988	Rio Grande do Norte - RN	city	Between 5 and 10 thousand	3	Rio Grande do Norte - RN	Natal		DDS	Public health	Public	Yes	No			Yes	Dental school	7	6	7	8	6	Books, scientific journals, clinical journals	Weekly	No						Yes	Expert opinion, literature review, systematic review and meta-analysis	8
2015-08-04 17:33:26	I agree to participate.	Female	1976	Espírito Santo - ES	city	Between 10 and 50 thousand inhabitants	17	Rio de Janeiro - RJ	Campos dos Goytacazes		Advanced special training	General dentistry	Public	Yes	No			No		8	8	9	9	9	With colleagues, Sites of educational institutions or research books	Bimonthly	No						Yes	Expert opinion, literature review, systematic review and meta-analysis	7
2015-09-22 19:09:32	I agree to participate.	Male	1987	Rio Grande do Norte - RN	city	Up to 5000 people	6	Rio Grande do Norte - RN	natal		Advanced special training	General dentistry	Public	Yes	No			No		10	10	10	10	9	With colleagues, Blogs, Social Networking, Books	I do not seek information	No						Yes	Expert opinion, literature reviews	7
2015-07-26 21:31:37	I agree to participate.	Female	1981	Bahia - BA	city	Between 100 and 300 thousand inhabitants	11	Bahia - BA	Salvador		Advanced special training	General dentistry	Public	Yes	No			No		9	10	10	10	10	With colleagues, short courses, Sites of educational institutions or research, Books, journals clinics	When I need	No						Yes	Expert opinion, literature reviews	8
2015-09-21 09:37:07	I agree to participate.	Female	1984	Minas Gerais - MG	city	Between 100 and 300 thousand inhabitants	8	Minas Gerais - MG	Belo Horizonte		PhD	General dentistry	Public	Yes	Yes	PhD	No	Yes	Dental school and Short-term training	8	10	10	10	10	With colleagues, Congresses, short courses, long term courses, books, scientific journals	Daily	Yes	Daily	International	JOE, IEJ, Plos, Microbiology and Immunology ...	laboratory research, clinical research, epidemiological research literature review, systematic review and meta-analysis	5	Yes	laboratory research, clinical research	8
2015-08-24 21:41:40	I agree to participate.	Female	1991	Goiás - GO	city	Between 5 and 10 thousand	3	Goiás - GO	Mineiros		Advanced special training	Pediatric Dentistry	Public	Yes	Yes	Advanced special training	Yes	No		7	7	5	4	8	With colleagues, books, scientific journals	Daily	Yes	Monthly	National, International	Robrac, dental magazine press,	case report, laboratory research, clinical research, literature review	3	Yes	laboratory research, clinical research literature review, systematic review and meta-analysis	6
2015-09-22 14:58:39	I agree to participate.	Male	1982	Rio Grande do Norte - RN	city	Between 50 and 100 thousand inhabitants	8	Rio Grande do Norte - RN	Natal		Advanced special training	Public health	Public	Yes	No			No		10	10	10	8	10	Conferences, books, scientific journals	Weekly	Yes	Weekly	National, International	Journal of Forensic Dentistry; Dentistry magazine UNESP; Journal of Criminology; Journal of Dentistry, USP;	case report, laboratory research, clinical research, literature review	7	Yes	laboratory research, clinical research, literature review	9
2015-06-17 15:59:46	I agree to participate.	Male	1970	Santa Catarina - SC	capital	Between 300 and 500 thousand inhabitants	25	Rio Grande do Sul - RS	porto alegre		MSc	Public health	Public	Yes	Yes	Advanced special training	No	No		7	6	6	7	7	With colleagues, short courses, Sites of educational institutions or research	Weekly	Yes	Weekly	national	there is necessarily regular periodic (varies)	clinical research, epidemiological research, literature review	7	Yes	Literature review	4
2015-09-22 11:32:19	I agree to participate.	Female	1976	Rio Grande do Norte - RN	city	Between 100 and 300 thousand inhabitants	15	Rio Grande do Norte - RN	Natal		Advanced special training	General dentistry	Public	Yes	No			Yes	Dental school	8	8	10	10	10	Conferences, online courses, Sites of educational institutions or research	Weekly	No						Yes	Literature review	9
2015-09-18 17:38:42	I agree to participate.	Female	1963	Minas Gerais - MG	capital	Over 1 million inhabitants	30	Minas Gerais - MG	belo hoizonte		Advanced special training	Geriatric dentistry	Public	Yes	No			No		7	6	7	7	6	Blogs		No						Yes	Literature review	8
2015-09-18 11:36:23	I agree to participate.	Female	1987	Minas Gerais - MG	city	Between 10 and 50 thousand inhabitants	4	Minas Gerais - MG	Montes Claros		Advanced special training	Public health	Public	Yes	No			No		5	7	6	6	6	online courses, Blogs, social networks, sites of educational institutions or research articles	Daily	No						Yes	Literature review	7
2015-12-16 21:07:27	I agree to participate.	Female	1990	Rio Grande do Sul - RS	capital	Over 1 million inhabitants	3	Rio Grande do Sul - RS	Pelotas		DDS	Public health	Public	Yes	Yes	Redicency	Yes	No		9	8	9	10	6	Conferences, short courses, online courses, class councils newspapers (eg CRO, CFO), Class Associations of Newspapers (eg ABO, ABCD)	Weekly	Yes	Weekly	national	Science and Health Cole, Health publishes books, epidemiology journal UFRGS	epidemiological research, literature review, systematic review or meta-analysis	7	No		4
2015-08-07 10:42:15	I agree to participate.	Female	1974	Espírito Santo - ES	city	Between 300 and 500 thousand inhabitants	19	Minas Gerais - MG	Belo Horizonte		Advanced special training	periodontics	Public	Yes	No			No		5	3	2	2	5	Short courses, Sites of educational institutions or research books	Monthly	No						No		5
2015-12-22 14:52:42	I agree to participate.	Female	1966	Rio Grande do Sul - RS	city	Between 300 and 500 thousand inhabitants	16	Rio Grande do Sul - RS	Pelotas		Advanced special training	Pediatric Dentistry	Both	Yes	Yes	Short-term training	No	No		2	2	7	7	7	Short courses, Sites of educational institutions or research books	Weekly	No						No		2
2015-09-22 14:07:32	I agree to participate.	Female	1986	Rio Grande do Norte - RN	capital	Between 100 and 300 thousand inhabitants	3	Rio Grande do Norte - RN	Natal		Advanced special training	Orthodontics	Both	Yes	No			No		0	5	5	8	4	With colleagues, Congress, long term courses, Social Networking, Books, journals clinics	Weekly	Yes		national	Magazine	case report, Expert opinion, clinical research, literature review	6	No		9
2015-09-18 13:04:55	I agree to participate.	Male	1964	Minas Gerais - MG	city	Between 50 and 100 thousand inhabitants	27	Minas Gerais - MG	Itajubá		Advanced special training	General dentistry	Both	Yes	No			Yes	Advanced special training	7	7	7	10	9	Short courses, courses online, social networks, sites of educational institutions or research, books, scientific journals, medical journals, class councils newspapers (eg CRO, CFO), Class Associations of Newspapers (eg ABO ABCD)	Monthly	No						No		9
2015-09-19 18:20:04	I agree to participate.	Female	1968	Minas Gerais - MG	city	Between 10 and 50 thousand inhabitants	25	Minas Gerais - MG	Uberaba		Advanced special training	Pediatric Dentistry	Both	Yes	No			Yes	Dental school	8	10	10	10	7	Conferences, short courses, Sites of educational institutions or research, books, medical journals, class councils newspapers (eg CRO, CFO), Class Associations of Newspapers (eg ABO, ABCD)	Weekly	No						No		7
2015-08-04 22:37:09	I agree to participate.	Female	1983	Espírito Santo - ES	city	Between 10 and 50 thousand inhabitants	1	Espírito Santo - ES	Brejetuba		DDS	Endodontics	Both	Yes	Yes	Advanced special training	Yes	No		9	8	8	7	5	Books, journals clinics		No						No		2
2015-09-22 22:11:36	I agree to participate.	Male	1966	Rio Grande do Norte - RN	city	Between 5 and 10 thousand	21	Rio Grande do Norte - RN	Natal		DDS	Orthodontics	Both	Yes	Yes	Advanced special training	No	No		3	2	3	3	3	Conferences, scientific journals, clinical journals	Monthly	No						No		5
2015-08-18 20:02:01	I agree to participate.	Male	1980	Espírito Santo - ES	city	Between 10 and 50 thousand inhabitants	12	Rio de Janeiro - RJ	Campos		Advanced special training	General dentistry	Both	Yes	No			No		2	2	4	5	0	with colleagues	I do not seek information	No						No		3
2015-08-06 09:46:55	I agree to participate.	Female	1987	Espírito Santo - ES	city	Between 10 and 50 thousand inhabitants	4	Espírito Santo - ES	Pedro Canário		DDS	General dentistry	Both	Yes	Yes	Advanced special training	Yes	No		9	9	8	9	8	With colleagues, Congresses, short courses, books, class councils newspapers (eg CRO, CFO)	Weekly	No						No		5
2015-09-20 19:27:18	I agree to participate.	Female	1964	Minas Gerais - MG	city	Up to 5000 people	27	Minas Gerais - MG	Alfenas		DDS	General dentistry	Both	Yes	No			No		3	3	3	2	1	With colleagues, short courses, books, class councils newspapers (eg CRO, CFO)	I have no date when necessary.	No						No		2
2015-08-04 19:30:54	I agree to participate.	Female	1969	Espírito Santo - ES	city	Between 50 and 100 thousand inhabitants	20	Minas Gerais - MG	Governador Valadares		DDS	General dentistry	Both	Yes	No			No		5	5	5	5	3	With colleagues, social networks	Yearly	No						No		0
2015-09-22 07:59:34	I agree to participate.	Female	1958	Minas Gerais - MG	capital	Over 1 million inhabitants	34	Minas Gerais - MG	belo horizonte		Advanced special training	Patients with Special Needs	Both	Yes	No			Yes	Short-term training	8	8	7	8	6	online courses, Sites of educational institutions or research	when necessary	No						No		0
2015-08-04 22:16:17	I agree to participate.	Female	1979	Rio de Janeiro - RJ	city	Over 1 million inhabitants	15	Rio de Janeiro - RJ	Duque de Caxias		Advanced special training	Public health	Both	Yes	Yes	Advanced special training	No	No		10	10	10	10	10	With colleagues, online courses, books, scientific journals, medical journals, class councils newspapers (eg CRO, CFO), Class Associations of Newspapers (eg ABO, ABCD)	I need not know the exact time, but higher than monthly	Yes	Greater than monthly	national	Journal of Dentistry, Journal of CFO, CRO Magazine	Case report	8	No		4
2015-09-18 16:58:17	I agree to participate.	Female	1974	Minas Gerais - MG	city	Between 10 and 50 thousand inhabitants	18	Minas Gerais - MG	lavras		Advanced special training	TMJ disorders	Both	Yes	Yes	Short-term training	No	Yes	Advanced special training	5	5	5	9	5	Long term courses, Sites of educational institutions or research, books, medical journals, class councils newspapers (eg CRO, CFO), Class Associations of Newspapers (eg ABO, ABCD)	Daily	Yes		national	Capes, etc.	Case report, Clinical research, literature review	9	No		5
2015-06-17 20:34:48	I agree to participate.	Female	1979	Santa Catarina - SC	city	Between 100 and 300 thousand inhabitants	12	Rio Grande do Sul - RS	Torres RS		Advanced special training	implantology	Both	Yes	No			No		7	7	8	9	9	Congresses, Sites of educational institutions or research, medical journals, class councils newspapers (eg CRO, CFO)	Monthly	No						No		5
2015-06-19 15:02:47	I agree to participate.	Female	1979	Santa Catarina - SC	city	Between 100 and 300 thousand inhabitants	12	Rio Grande do Sul - RS	Torres RS		Advanced special training	implantology	Both	Yes	No			No		7	7	8	9	9	Congresses, Sites of educational institutions or research, medical journals, class councils newspapers (eg CRO, CFO)	Monthly	No						No		5
2015-09-21 16:30:54	I agree to participate.	Female	1982	Minas Gerais - MG	city	Between 5 and 10 thousand	5	Minas Gerais - MG	montes claros		DDS	Radiology	Both	Yes	No			No		3	2	8	10	4	Short courses, online courses, books, medical journals, class councils newspapers (eg CRO, CFO), Class Associations of Newspapers (eg ABO, ABCD)	Weekly	No						No		1
2015-06-22 21:01:58	I agree to participate.	Female	1965	Santa Catarina - SC	city	Between 100 and 300 thousand inhabitants	27	Santa Catarina - SC	florianopolis		Advanced special training	General dentistry	Both	Yes	No			Yes	Short-term training	10	10	10	10	10	Long term courses, online courses, Sites of educational institutions or research, books, scientific journals, clinical journals	Weekly	Yes	Weekly	national	Revista Clinica,	case report, Expert opinion, clinical research, literature review	5	No		3
2015-09-18 10:59:27	I agree to participate.	Female	1989	Minas Gerais - MG	city	Between 10 and 50 thousand inhabitants	3	Minas Gerais - MG	Juiz de fora		DDS	General dentistry	Both	Yes	Yes	Advanced special training	Yes	No		10	10	10	10	10	With colleagues, books, scientific journals, clinical journals	Weekly	Yes	Weekly	National, International	scielo	Case report, Clinical research, epidemiological research, literature review	7	No		6
2015-08-04 22:25:16	I agree to participate.	Female	1961	Espírito Santo - ES	city	Between 10 and 50 thousand inhabitants	32	Espírito Santo - ES	vitoria		Advanced special training	General dentistry	Both	Yes	Yes	Short-term training	No	No		5	6	8	7	5	Short courses, online courses, social networks, sites of educational institutions or research	Weekly	Yes	quarterly	national	scielo	Literature review	4	No		5
2015-09-19 10:40:26	I agree to participate.	Female	1971	Minas Gerais - MG	city	Between 100 and 300 thousand inhabitants	18	Minas Gerais - MG	Itaúna		Advanced special training	Pediatric dentistry	Both	Yes	Yes	Short-term training	No	No		10	10	10	10	9	Congress, long term courses, scientific journals	Daily	Yes	Monthly	National, International	Rev @ dental, CAPES, Medline, Cochrane library.	Case report A systematic review and meta-analysis	4	No		6
2015-09-24 13:02:00	I agree to participate.	Male	1981	Pernambuco - PE	Both	Between 700,000 and 1 million inhabitants	11	Rio Grande do Norte - RN	natal		DDS	General dentistry	Both	Yes	No			No		9	9	9	7	9	With colleagues, Congresses, short courses, online courses, Sites of educational institutions or research, books, scientific journals, clinical journals	Daily	No						Yes	A systematic review and meta-analysis	7
2015-09-20 10:41:44	I agree to participate.	Male	1986	Minas Gerais - MG	city	Between 5 and 10 thousand	7	Minas Gerais - MG	Lavras		Advanced special training	Orthodontics	Both	Yes	No			No		5	5	5	5	3	books	Weekly	Yes	Weekly	National, International	Extractions pres molars before distalization tooth, epidemilogico survey on oral health,	Case report	6	Yes	Case report	7
2015-08-04 18:05:18	I agree to participate.	Female	1986	Espírito Santo - ES	capital	Between 700,000 and 1 million inhabitants	8	Minas Gerais - MG	Governador Valadares		Advanced special training	General dentistry	Both	Yes	No			No		5	5	5	5	7	With colleagues, Sites of educational institutions or research, books, scientific journals, clinical journals	Monthly	Yes	Monthly	national	Lilacs Magazine spo AIO	Case report A Literature Review	7	Yes	Case report	6
2015-09-22 12:50:58	I agree to participate.	Female	1966	Paraiba - PB	capital	Between 300 and 500 thousand inhabitants	27	Paraiba - PB	João Pessoa		Advanced special training	General dentistry	Both	Yes	No			No		6	10	10	8	10	Short courses, online courses, Sites of educational institutions or research, books, scientific journals, clinical journals	Daily	Yes	No yma determinnada frequency. I need qdo	national	Scielo access. Busco by subject	Case report, Clinical research, epidemiological research	5	Yes	Case report	5
2015-08-04 18:28:28	I agree to participate.	Male	1975	Espírito Santo - ES	city	Between 10 and 50 thousand inhabitants	15	Rio de Janeiro - RJ	Campos dos Goytacazes		Advanced special training	General dentistry	Both	Yes	No			Yes	Short-term training	9	9	10	9	8	Conferences, short courses, books, scientific journals, class councils newspapers (eg CRO, CFO), Class Associations of Newspapers (eg ABO, ABCD)	Daily	Yes	Monthly	national	Magazine APCD magazine UFES Radis Dental Press	Case report, Clinical research, literature review	5	Yes	Case report	5
2015-07-27 09:04:59	I agree to participate.	Female	1985	Bahia - BA	Both	Over 1 million inhabitants	5	Bahia - BA	Jequié		Advanced special training	Orthodontics	Both	Yes	Yes	Advanced special training	Yes	No		10	10	10	10	10	Conferences, short courses, long term courses, online courses, scientific journals, clinical journals	Weekly	Yes	Monthly	National, International	OrthoScience, JBO, Saúde.com	Case report, Clinical research, literature review	3	Yes	Case report	8
2015-09-27 15:38:29	I agree to participate.	Male	1991	Rio Grande do Norte - RN	city	Between 10 and 50 thousand inhabitants	3	Rio Grande do Norte - RN	Natal		Advanced special training	General dentistry	Both	Yes	Yes	Advanced special training	Yes	No		8	8	8	8	8	With colleagues, clinics journals	Weekly	Yes	Weekly	national	Revista Clinica RGO	Case report, Clinical research, systematic review or meta-analysis	1	Yes	Case report	5
2015-09-22 11:41:21	I agree to participate.	Female	1990	Rio Grande do Norte - RN	city	Between 10 and 50 thousand inhabitants	2	Rio Grande do Norte - RN	Pedro Velho		Advanced special training	General dentistry	Both	Yes	No			No		2	2	9	6	3	Internet	Weekly	Yes	Daily	national	implantology	Case Report, Expert opinion	5	Yes	Case report	4
2015-09-19 10:12:30	I agree to participate.	Male	1975	Minas Gerais - MG	city	Between 5 and 10 thousand	16	Minas Gerais - MG	alfenas		Advanced special training	General dentistry	Both	Yes	Yes	Advanced special training	No	Yes	Dental school and Advanced special training	7	4	4	3	3	With colleagues, short courses, social networks, sites of educational institutions or research, books, scientific journals, medical journals, class councils newspapers (eg CRO, CFO), Class Associations of Newspapers (eg ABO, A B C D)	Weekly	Yes	Monthly	national	@ rev dentistry, scielo, Brazilian Journal	case report, Expert opinion, clinical research, epidemiological research, literature review	3	Yes	Case report	2
2015-07-27 15:15:17	I agree to participate.	Male	1975	Bahia - BA	city	Between 50 and 100 thousand inhabitants	17	Minas Gerais - MG	Itaúna		Advanced special training	Endodontics	Both	Yes	No			No		5	7	7	7	10	Conferences, short courses, long term courses	Daily	Yes	Monthly	National, International	Dental Press endodontics, International Endodontic Journal, Journal of Endodontics	Case Report, Expert opinion, Editorial, laboratory research, clinical research literature review, systematic review and meta-analysis	3	Yes	Case report	10
2015-07-24 20:05:01	I agree to participate.	Female	1987	Bahia - BA	city	Between 10 and 50 thousand inhabitants	3	Bahia - BA	Salvador		DDS	General dentistry	Both	Yes	Yes	Advanced special training	Yes	No		5	10	8	10	10	Sites of educational institutions or research, books, scientific journals, clinical journals	Daily	Yes	Daily	national	Scielo.	Case Report, Expert opinion, laboratory research, clinical research, literature reviews	1	Yes	Case report	9
2015-09-22 12:39:01	I agree to participate.	Female	1998	Rio Grande do Norte - RN	city	Between 10 and 50 thousand inhabitants	5	Rio Grande do Norte - RN	Natal		Advanced special training	General dentistry	Both	Yes	Yes	Advanced special training	Yes	Yes	Short-term training	6	7	8	9	9	With colleagues, short courses, Blogs, Books, Scientific journals	Weekly	Yes	When there is doubt about a particular subject	national	Ortho science and others who have not memorized the name	Case Report, Expert opinion, literature reviews	2	Yes	Case report	5
2015-09-20 19:00:37	I agree to participate.	Male	1948	Minas Gerais - MG	city	Between 10 and 50 thousand inhabitants	40	Rio de Janeiro - RJ	Volta redonda		DDS	General dentistry	Both	Yes	No			No		0	0	0	0	0	Books, journals clinics	I do not seek information	No						Yes	Case report	2
2016-01-11 08:48:05	I agree to participate.	Female	1979	Rio Grande do Sul - RS	city	Between 300 and 500 thousand inhabitants	12	Rio Grande do Sul - RS	Pelotas		Advanced special training	Orthodontics	Both	Yes	Yes	Advanced special training	No	No		10	10	9	9	10	Short courses, clinics journals	Weekly	No						Yes	Case report	5
2015-09-22 18:24:41	I agree to participate.	Male	1986	Rio Grande do Norte - RN	city	Between 5 and 10 thousand	6	Rio Grande do Norte - RN	Natal		DDS	General dentistry	Both	Yes	No			No		0	5	5	8	0	Social networks	Monthly	No						Yes	Case report	0
2015-09-21 08:14:05	I agree to participate.	Male	1978	Minas Gerais - MG	city	Between 10 and 50 thousand inhabitants	10	Minas Gerais - MG	belo horizonte		Advanced special training	General dentistry	Both	Yes	No			No		5	5	8	8	8	With colleagues, Blogs, Books	Monthly	No						Yes	Case report	6
2015-06-17 14:25:43	I agree to participate.	Female	1985	Santa Catarina - SC	city	Between 10 and 50 thousand inhabitants	7	Santa Catarina - SC	Florianópolis		Advanced special training	Orthodontics	Both	Yes	Yes	Advanced special training	No	No		10	10	8	10	8	With colleagues, Congresses, short courses, online courses, Sites of educational institutions or research	Monthly	No						Yes	Case report	3
2015-06-17 11:57:01	I agree to participate.	Female	1970	Santa Catarina - SC	city	Between 10 and 50 thousand inhabitants	22	Santa Catarina - SC	FLORIANÓPOLIS		DDS	General dentistry	Both	Yes	No			No		7	7	7	7	7	With colleagues, short courses, online courses, Blogs, Social Networking, Books, journals clinics, class councils newspapers (eg CRO, CFO), Class Associations of Newspapers (eg ABO, ABCD)	Daily	No						Yes	Case report	7
2015-07-24 16:03:30	I agree to participate.	Male	1950	Bahia - BA	city	Between 10 and 50 thousand inhabitants	More than 40	Bahia - BA	salvador		Advanced special training	General dentistry	Both	Yes	Yes	Short-term training	No	Yes	Dental school	8	8	8	9	6	Conferences, short courses, online courses, books, class councils newspapers (eg CRO, CFO)	Daily	Yes	Monthly	national	CRO magazine's master's thesis doctoral dissertations	Case report, Clinical research, epidemiological research, literature review	6	Yes	Case report A Literature Review	6
2015-09-21 15:14:34	I agree to participate.	Male	1990	Minas Gerais - MG	city	Between 5 and 10 thousand	3	Rio de Janeiro - RJ	itaperuna		DDS	General dentistry	Both	Yes	Yes	Advanced special training	Yes	Yes	Short-term training	6	7	7	8	5	With colleagues, Conferences, Online Courses, Blogs, social networks, sites of educational institutions or research, books, scientific journals, medical journals, class councils newspapers (eg CRO, CFO), Class Associations of Newspapers ( eg ABO, ABCD)	Weekly	Yes	Monthly	national	ABO, CFO, and CROMG SCIENTIFIC ARTICLES	Case Report, Expert opinion, laboratory research, clinical research, epidemiological research, literature review, systematic review and meta-analysis	7	Yes	Case report A Literature Review	9
2015-06-17 16:43:39	I agree to participate.	Female	1982	Santa Catarina - SC	Both	Between 500 and 700 thousand inhabitants	11	Paraná - PR	Curitiba		Advanced special training	Public health	Both	Yes	No			Yes	Dental school	5	10	9	10	10	With colleagues, Congresses, short courses, online courses, social networks, sites of educational institutions or research, books, scientific journals, medical journals, class councils newspapers (eg CRO, CFO)	Daily	Yes	Monthly	national	Full Science	case report, laboratory research, clinical research, literature review	7	Yes	Case report A Literature Review	5
2015-09-22 21:47:09	I agree to participate.	Male	1983	Rio Grande do Norte - RN	city	Between 50 and 100 thousand inhabitants	8	Paraiba - PB	João Pessoa		DDS	General dentistry	Both	Yes	Yes	Short-term training	No	Yes	Short-term training	4	4	8	8	8	Blogs, social networks, sites of educational institutions or research, books, scientific journals, clinical journals	Weekly	No						Yes	Case report A Literature Review	6
2015-09-23 22:03:44	I agree to participate.	Female	1962	Rio Grande do Norte - RN	capital	Over 1 million inhabitants	28	Rio Grande do Norte - RN	natal		DDS	General dentistry	Both	Yes	No			No		0	10	10	10	10	With colleagues, Sites of educational institutions or research	Monthly	Yes	when necessary	national	magazines APCD NEWSPAPER CFO	Case report	6	Yes	Case report, Clinical research	4
2015-08-11 10:51:56	I agree to participate.	Male	1973	Espírito Santo - ES	city	Between 10 and 50 thousand inhabitants	18	Espírito Santo - ES	Vitoria		Advanced special training	Orthodontics	Both	Yes	No			No		8	8	8	8	8	With colleagues, Congress Blogs Scientific journals	Monthly	Yes	when necessary	National, International	AJODO, DENTALPRESS	Case report, Clinical research, literature review, systematic review or meta-analysis	3	Yes	Case report, Clinical research	8
2015-06-29 07:59:16	I agree to participate.	Female	1991	Santa Catarina - SC	city	Up to 5000 people	2	Santa Catarina - SC	Abdon Batista		Advanced special training	General dentistry	Both	Yes	No			No		5	6	8	10	8	Conferences, short courses, Sites of educational institutions or research, scientific journals, professional associations newspapers (eg ABO, ABCD)	Weekly	Yes	Weekly	national	Magazine Apcd epidemiology in health services: single system Magazine Public Health Magazine Health	case report, Editorials	5	Yes	Case report, Clinical research	6
2015-09-18 21:11:05	I agree to participate.	Male	1974	Minas Gerais - MG	city	Up to 5000 people	12	Minas Gerais - MG	varginha		Advanced special training	Prosthodontics	Both	Yes	No			Yes	Short-term training	8	8	9	9	10	With colleagues, books, scientific journals, clinical journals	Daily	Yes	Weekly	national	implantnews	case report, Expert opinion, laboratory research, clinical research	4	Yes	Case report, Clinical research	9
2015-09-19 06:32:04	I agree to participate.	Male	1981	Minas Gerais - MG	city	Between 10 and 50 thousand inhabitants	11	Minas Gerais - MG	Itaúna		DDS	General dentistry	Both	Yes	No			No		7	5	7	7	5	With colleagues, Congresses, short courses, Books, journals clinics	Weekly	No						Yes	Case report, Clinical research	5
2015-09-22 11:30:43	I agree to participate.	Male	1990	Rio Grande do Norte - RN	city	Between 10 and 50 thousand inhabitants	1	Rio Grande do Norte - RN	Natal		DDS	General dentistry	Both	Yes	Yes	Short-term training	Yes	No		4	5	10	10	8	With colleagues, Sites of educational institutions or research, books, class councils newspapers (eg CRO, CFO), Class Associations of Newspapers (eg ABO, ABCD)	Weekly	Yes	Weekly	National, International	Brazilian oral research usp Journal of Dentistry	Case report A Literature Review	7	Yes	Case report, Clinical research, literature review	6
2015-09-18 14:13:55	I agree to participate.	Female	1968	Minas Gerais - MG	city	Between 50 and 100 thousand inhabitants	24	Minas Gerais - MG	lavras		Advanced special training	Prosthodontics	Both	Yes	No			Yes	Dental school and Short-term training	7	5	5	6	6	With colleagues, Congresses, short courses, online courses, books, scientific journals, class councils newspapers (eg CRO, CFO)	Daily	Yes	Weekly	National, International	Google	Case report, Clinical research, literature review	5	Yes	Case Report, Expert opinion	7
2015-12-21 08:39:34	I agree to participate.	Female	1975	Rio de Janeiro - RJ	capital	Between 700,000 and 1 million inhabitants	7	Rio de Janeiro - RJ	rio de janeiro		Advanced special training	implantology	Both	Yes	No			No		4	3	3	3	4	With colleagues, short courses, online courses	Weekly	Yes	Weekly	National, International	Regional Council of dentistry (CRO) Journal of Dentistry (RBO) Articles Scientifc, Scientific Journal of the Area of ​​Dentistry.	Case Report, Expert opinion, literature reviews	3	Yes	Case Report, Expert opinion	2
2015-08-04 17:12:32	I agree to participate.	Male	1956	Espírito Santo - ES	capital	Between 300 and 500 thousand inhabitants	33	Espírito Santo - ES	Vitória		Advanced special training	Pediatric Dentistry	Both	Yes	No			No		3	1	1	1	0	Short courses, online courses, books, class councils newspapers (eg CRO, CFO), Class Associations of Newspapers (eg ABO, ABCD)	semiannual	No						Yes	Case Report, Expert opinion	2
2015-09-18 10:16:28	I agree to participate.	Male	1982	Minas Gerais - MG	city	Between 300 and 500 thousand inhabitants	8	Minas Gerais - MG	montes claros		DDS	Public health	Both	Yes	No			No		8	8	8	8	8	With colleagues, Congresses, short courses, long term courses, online courses, Blogs, social networks, sites of educational institutions or research, books, scientific journals, medical journals, class councils newspapers (eg CRO CFO), professional associations newspapers (eg ABO ABCD)	Daily	No						Yes	Case Report, Expert opinion	8
2015-09-18 17:15:10	I agree to participate.	Female	1979	Minas Gerais - MG	city	Between 10 and 50 thousand inhabitants	14	Sao Paulo-SP	Taubaté		Advanced special training	Endodontics	Both	Yes	No			No		7	8	8	10	10	With colleagues, Congresses, short courses, Social Networking, Books	When I need	No						Yes	Case Report, Expert opinion	3
2015-07-26 17:21:31	I agree to participate.	Female	1964	Bahia - BA	city	Between 100 and 300 thousand inhabitants	31	Pernambuco - PE	Recife- Camaragibe		Advanced special training	General dentistry	Both	Yes	No			No		2	4	8	6	7	With colleagues, Congresses, short courses, online courses, Social Networking, Books, journals clinics, class councils newspapers (eg CRO, CFO), Class Associations of Newspapers (eg ABO, ABCD)	whenever necessary	Yes	Monthly	national	newspapers, magazines. websites, books,	case report, Expert opinion, Editorials, Clinical research, literature review	5	Yes	case report, Expert opinion, clinical research	4
2015-07-08 15:58:58	I agree to participate.	Female	1983	Pernambuco - PE	Both	Over 1 million inhabitants	6	Pernambuco - PE	Recife		MSc	General dentistry	Both	Yes	Yes	PhD	No	Yes	MSc or PhD	10	10	10	10	10	With colleagues, Congresses, short courses, long term courses, online courses, social networks, sites of educational institutions or research, books, scientific journals, clinical journals	Weekly	Yes	Monthly	National, International	International Journal of Pediatric Dentistry, Brazilian International Journal of Dentistry, Dental Materials, Operative Dentistry, etc.	Case Report, Expert opinion, Editorial, laboratory research, clinical research, epidemiological research, literature review, systematic review and meta-analysis	3	Yes	Case Report, Expert opinion, Editorial, laboratory research, clinical research literature review, systematic review and meta-analysis	7
2015-08-04 17:32:24	I agree to participate.	Male	1960	Espírito Santo - ES	Both	Between 10 and 50 thousand inhabitants	30	Espírito Santo - ES	Vitória ES		Advanced special training	implantology	Both	Yes	No			No		10	10	10	10	10	With colleagues, Congresses, short courses, long term courses, books, scientific journals, clinical journals	Daily	Yes	Daily	national	Implantnews, perionews, protenews	case report, Expert opinion, Editorials, Clinical research, literature review	0	Yes	case report, Expert opinion, laboratory research, clinical research	10
2015-09-28 16:27:45	I agree to participate.	Female	1987	Rio Grande do Norte - RN	Both	Between 500 and 700 thousand inhabitants	4	Rio Grande do Norte - RN	natal		Advanced special training	Pediatric Dentistry	Both	Yes	No			No		8	8	9	10	8	With colleagues, Congresses, short courses, books, medical journals, class councils newspapers (eg CRO, CFO)	Weekly	Yes	Monthly	national	Brazilian Pediatric Dentistry	Expert opinion, laboratory research, clinical research, literature reviews	6	Yes	case report, Expert opinion, laboratory research, clinical research	5
2015-06-17 15:13:17	I agree to participate.	Male	1988	Santa Catarina - SC	city	Between 10 and 50 thousand inhabitants	5	Paraná - PR	Maringá		Advanced special training	implantology	Both	Yes	No			No		8	8	8	0	8	With colleagues, Congress, Sites of educational institutions or research, books, scientific journals	Daily	Yes	Weekly	National, International	Implantnews	case report, Expert opinion, clinical research	5	Yes	case report, laboratory research, clinical research	5
2015-06-17 14:10:55	I agree to participate.	Male	1978	Santa Catarina - SC	city	Between 50 and 100 thousand inhabitants	15	Sao Paulo-SP	Araraquara		Advanced special training	Prosthodontics	Both	Yes	No			No		3	8	8	7	10	Books, scientific journals	Monthly	Yes	Monthly	National, International	implant Journal	Case report	5	Yes	Clinical research	5
2015-09-18 10:08:53	I agree to participate.	Male	1970	Minas Gerais - MG	city	Between 50 and 100 thousand inhabitants	22	Minas Gerais - MG	Diamantina		Advanced special training	General dentistry	Both	Yes	Yes	Advanced special training	No	No		5	8	9	9	9	Long term courses, books, scientific journals, class councils newspapers (eg CRO, CFO)	Monthly	Yes	semiannual	national	implant news	Case report, Clinical research	2	Yes	Clinical research	2
2015-09-22 11:42:56	I agree to participate.	Female	1989	Rio Grande do Norte - RN	Both	Between 500 and 700 thousand inhabitants	2	Rio Grande do Norte - RN	Natal		DDS	General dentistry	Both	Yes	No			No		3	4	5	7	7	With colleagues, Conferences, books, scientific journals	Daily	Yes	Monthly	national	Capes	Case report, Clinical research	5	Yes	Clinical research	6
2015-08-06 21:03:20	I agree to participate.	Female	1984	Espírito Santo - ES	city	Between 10 and 50 thousand inhabitants	7	Rio de Janeiro - RJ	Nova Friburgo		Advanced special training	Pediatric Dentistry	Both	Yes	No			No		8	8	8	6	9	With colleagues, Blogs, social networks, sites of educational institutions or research, books, scientific journals, medical journals, professional associations newspapers (eg ABO, ABCD)	Weekly	Yes	sometimes	national	bireme	Case report, Clinical research, literature review	6	Yes	Clinical research	9
2015-09-18 23:12:36	I agree to participate.	Female	1986	Minas Gerais - MG	city	Between 5 and 10 thousand	8	Minas Gerais - MG	diamantina		Advanced special training	Endodontics	Both	Yes	No			Yes	Short-term training	7	7	8	7	7	Congresses, Sites of educational institutions or research books	Weekly	No						Yes	Clinical research	8
2015-08-10 19:10:37	I agree to participate.	Female	1979	Espírito Santo - ES	city	Between 10 and 50 thousand inhabitants	13	Rio de Janeiro - RJ	Campos		Advanced special training	Prosthodontics	Both	Yes	No			No		5	4	6	5	7	Conferences, short courses, books, scientific journals, medical journals, class councils newspapers (eg CRO, CFO)	Daily	No						Yes	Clinical research	6
2015-08-05 19:37:44	I agree to participate.	Male	1983	Espírito Santo - ES	capital	Between 300 and 500 thousand inhabitants	8	Espírito Santo - ES	vitória		MSc	General dentistry	Both	Yes	No			No		9	8	9	8	9	With colleagues, Congress, Social Networking	Monthly	No						Yes	Clinical research	7
2015-09-25 00:39:29	I agree to participate.	Male	1982	Amazonas - AM	capital	Over 1 million inhabitants	10	Rio Grande do Norte - RN	Natal		MSc	General dentistry	Both	Yes	No			Yes	Dental school	10	10	10	10	10	With colleagues, Congresses, short courses, social networks, books, scientific journals	Monthly	Yes	semiannual	International	Use search for descriptors in MEDLINE, LILACS, SciELO and PUBMED	laboratory research, clinical research, epidemiological research literature review, systematic review and meta-analysis	5	Yes	Clinical research, literature review	5
2016-01-01 17:15:24	I agree to participate.	Male	1986	Rio de Janeiro - RJ	capital	Over 1 million inhabitants	8	Rio de Janeiro - RJ	Rio de Janeiro		MSc	Orthodontics	Both	Yes	Yes	MBA	No	Yes	Short-term training	10	10	10	10	10	With colleagues, Conferences, books, scientific journals, clinical journals	Monthly	Yes	Monthly	International	American Journal of Orthodontics and Dentofacial Orthopedics, Angle Orthodontist	Case report, laboratory research, clinical research, epidemiological research, literature review, systematic review and meta-analysis	7	Yes	Clinical research, Literature review, Systematic review and meta-analysis	10
2015-09-18 17:02:04	I agree to participate.	Female	1991	Minas Gerais - MG	city	Between 10 and 50 thousand inhabitants	1	Minas Gerais - MG	Belo Horizonte		DDS	Endodontics	Both	Yes	No			Yes	Dental school	5	4	7	10	0	Sites of educational institutions or research, books, scientific journals, clinical journals	Monthly	Yes	Monthly	International	Oral, endodontic	Case report, Clinical research, epidemiological research, literature review	0	Yes	Expert opinion	3
2015-07-24 20:13:27	I agree to participate.	Female	1975	Bahia - BA	city	Between 10 and 50 thousand inhabitants	17	Sao Paulo-SP	São Paulo		Advanced special training	Public health	Both	Yes	No			No		10	8	8	10	7	Conferences, short courses, online courses, books, scientific journals	Monthly	Yes	Monthly	national	APCD magazine, ABO	case report, Expert opinion, clinical research, epidemiological research, literature review	6	Yes	Expert opinion	7
2015-06-18 11:22:59	I agree to participate.	Female	1987	Santa Catarina - SC	city	Between 10 and 50 thousand inhabitants	5	Santa Catarina - SC	lages		Advanced special training	Endodontics	Both	Yes	No			No		5	7	7	8	5	With colleagues, Conferences, Short courses	Monthly	No						Yes	Expert opinion	3
2015-09-21 10:56:59	I agree to participate.	Female	1975	Minas Gerais - MG	city	Between 300 and 500 thousand inhabitants	15	Minas Gerais - MG	Lavras		Advanced special training	Pediatric Dentistry	Both	Yes	No			No		10	10	5	8	10	With colleagues, Congresses, short courses, online courses, Blogs, Books, scientific journals, medical journals, class councils newspapers (eg CRO, CFO), Class Associations of Newspapers (eg ABO, ABCD)	Monthly	No						Yes	Expert opinion	5
2015-12-16 18:11:27	I agree to participate.	Male	1988	Rio Grande do Sul - RS	city	Between 300 and 500 thousand inhabitants	4	Rio Grande do Sul - RS	Cachoeira do Sul		Advanced special training	General dentistry	Both	Yes	Yes	Advanced special training	No	No		10	10	10	10	10	With colleagues, short courses, Sites of educational institutions or research books	Weekly	No						Yes	Expert opinion	8
2015-09-23 09:21:15	I agree to participate.	Male	1950	Rio Grande do Norte - RN	capital	Over 1 million inhabitants	35	Pernambuco - PE	Caruaru.		Advanced special training	General dentistry	Both	Yes	No			No		3	3	4	6	3	With colleagues, Sites of educational institutions or research, books, medical journals, class councils newspapers (eg CRO, CFO), Class Associations of Newspapers (eg ABO, ABCD)	When I have doubts.	No						Yes	Expert opinion	3
2015-08-04 18:38:53	I agree to participate.	Male	1978	Espírito Santo - ES	city	Between 10 and 50 thousand inhabitants	13	Rio de Janeiro - RJ	Campos dos Goytacazes		Advanced special training	Endodontics	Both	Yes	No			No		10	10	10	10	10	Conferences, short courses, books, scientific journals, medical journals, class councils newspapers (eg CRO, CFO), Class Associations of Newspapers (eg ABO, ABCD)	Monthly	Yes	Monthly	national	Knowing endo. Period News	Case Report, Expert opinion	7	Yes	Expert opinion, clinical research	9
2015-12-18 20:56:22	I agree to participate.	Female	1981	Rio Grande do Sul - RS	city	Between 300 and 500 thousand inhabitants	11	Rio Grande do Sul - RS	Pelotas		MSc	General dentistry	Both	Yes	Yes	Short-term training	No	No		10	10	10	10	10	Short courses, Blogs, Sites of educational institutions or research, books, scientific journals, clinical journals	Monthly	No						Yes	Expert opinion, clinical research literature review, systematic review and meta-analysis	9
2015-08-21 16:56:30	I agree to participate.	Male	1965	Goiás - GO	city	Between 5 and 10 thousand	25	Rio de Janeiro - RJ	Rio de Janeiro		Advanced special training	General dentistry	Both	No	No			Yes	Dental school and Advanced special training	10	10	10	10	10	With colleagues, Congresses, short courses, Blogs, social networks, sites of educational institutions or research, scientific journals, medical journals, class councils newspapers (eg CRO, CFO), Class Associations of Newspapers (eg ABO ABCD)	When I need	No						Yes	Expert opinion, Editorial, laboratory research, clinical research, literature reviews	10
2015-09-27 02:39:34	I agree to participate.	Male	1987	Rio Grande do Norte - RN	Both	Between 700,000 and 1 million inhabitants	5	Rio Grande do Norte - RN	Natal		DDS	Buco-maxillofacial surgery	Both	Yes	No			Yes	Short-term training	4	4	1	1	1	Sites of educational institutions or research, books, scientific journals, clinical journals	Daily	Yes	Monthly	National, International	Capes; Medline; among others	case report, Expert opinion, clinical research, literature review	3	Yes	Expert opinion, laboratory research, clinical research	8
2015-09-18 14:26:49	I agree to participate.	Male	1971	Minas Gerais - MG	city	Between 10 and 50 thousand inhabitants	19	Minas Gerais - MG	Itaúna		Advanced special training	General dentistry	Both	Yes	Yes	Advanced special training	No	Yes	Short-term training	7	7	6	4	5	Conferences, short courses, Sites of educational institutions or research, Books, journals clinics	Daily	Yes	Monthly	national	Rev @ Odonto, Brazilian Dental Journal, Journal of Dental Science (Online), Journal of the Association of Surgeons Paulista Dentists Clinical and Scientific Dentistry (Online).	Case report, Clinical research, literature review	5	Yes	Intervention Project	8
2015-09-19 13:13:32	I agree to participate.	Female	1970	Minas Gerais - MG	city	Between 5 and 10 thousand	20	Santa Catarina - SC	Florianópolis		Advanced special training	Public health	Both	Yes	Yes	Advanced special training	No	Yes	Dental school	10	10	10	10	10	Conferences, short courses, long term courses, Sites of educational institutions or research, books, scientific journals, medical journals, class councils newspapers (eg CRO, CFO), Class Associations of Newspapers (eg ABO , A B C D)	Daily	Yes	Monthly	National, International	Several	Case Report, Expert opinion, Editorial, laboratory research, clinical research, epidemiological research, literature review, systematic review and meta-analysis	7	Yes	laboratory research	5
2015-09-25 20:18:06	I agree to participate.	Female	1984	Minas Gerais - MG	city	Between 10 and 50 thousand inhabitants	7	Minas Gerais - MG	Belo Horizonte		Advanced special training	Endodontics	Both	Yes	Yes	Advanced special training	No	No		10	10	10	10	10	Short courses, long term courses, books, scientific journals	Weekly	Yes	Monthly	National, International	articles on the portal Capes	case report, Expert opinion, clinical research, literature review	7	Yes	laboratory research, clinical research	9
2015-06-17 14:20:34	I agree to participate.	Male	1981	Santa Catarina - SC	city	Between 10 and 50 thousand inhabitants	5	Paraná - PR	Ponta Grossa		Advanced special training	Public health	Both	Yes	Yes	MSc	No	No		9	9	9	9	9	Sites of educational institutions or research, books, scientific journals	Weekly	Yes	Weekly	National, International	Clin. Oral Impl.	laboratory research, clinical research, epidemiological research	7	Yes	laboratory research, clinical research	10
2015-09-18 11:41:06	I agree to participate.	Female	1967	Minas Gerais - MG	city	Between 5 and 10 thousand	24	Minas Gerais - MG	Governador Valadares		Advanced special training	General dentistry	Both	Yes	No			Yes	Dental school	8	8	8	8	8	Short courses, online courses, books, clinics journals	Daily	Yes	Daily	National, International	IMPLANTOLOGY DENTAL PROSTHESIS	Case report A Literature Review	7	Yes	Literature review	6
2015-12-30 19:46:22	I agree to participate.	Female	1980	Rio de Janeiro - RJ	capital	Over 1 million inhabitants	12	Rio de Janeiro - RJ	Rio de Janeiro		Advanced special training	Orthodontics	Both	Yes	No			No		3	5	5	5	5	Conferences, books, scientific journals	Weekly	Yes	Monthly	national	dental journal pressure orthodontics	Case report, Clinical research, epidemiological research, literature review	2	Yes	Literature review	2
2015-09-23 23:05:44	I agree to participate.	Female	1984	Minas Gerais - MG	city	Up to 5000 people	9	Minas Gerais - MG	Montes Claros		Advanced special training	Public health	Both	Yes	No			Yes	Short-term training	10	10	10	10	10	Sites of educational institutions or research books	Weekly	No						Yes	Literature review	8
2015-09-18 15:36:27	I agree to participate.	Female	1979	Minas Gerais - MG	capital	Over 1 million inhabitants	13	Minas Gerais - MG	Belo Horizonte		MSc	Orthodontics	Both	Yes	No			No		3	8	3	1	5	Books, scientific journals, clinical journals	Yearly	No						Yes	Literature review	7
2015-09-22 11:33:01	I agree to participate.	Male	1989	Rio Grande do Norte - RN	Both	Over 1 million inhabitants	1	Rio Grande do Norte - RN	Natal		DDS	General dentistry	Both	Yes	No			No		1	1	2	2	2	With colleagues, Sites of educational institutions or research books	Monthly	Yes	Monthly	National, International	Cielo pubmed	Clinical research, literature review	0	No		1
2015-09-21 14:37:10	I agree to participate.	Female	1952	Minas Gerais - MG	city	Between 50 and 100 thousand inhabitants	More than 40	Minas Gerais - MG	São João del Rei		Advanced special training	General dentistry	Both	Yes	No			No		7	7	6	5	6	Conferences, short courses, Books		No						No		5
2015-09-18 09:54:51	I agree to participate.	Female	1966	Minas Gerais - MG	city	Between 10 and 50 thousand inhabitants	27	Minas Gerais - MG	Alfenas		Advanced special training	Prosthodontics	Both	Yes	No			No		5	5	4	4	5	Conferences, short courses, online courses, books, medical journals, class councils newspapers (eg CRO, CFO), Class Associations of Newspapers (eg ABO, ABCD)	Daily	No						No		5
2015-09-22 11:34:18	I agree to participate.	Female	1964	Minas Gerais - MG	city	Between 50 and 100 thousand inhabitants	25	Minas Gerais - MG	governador valadares		Advanced special training	Pediatric Dentistry	Both	Yes	No			No		0	6	8	8	7	With colleagues, Congresses, short courses, books, class councils newspapers (eg CRO, CFO)	qdo think necessary	No						No		3
2015-10-08 16:44:32	I agree to participate.	Male	1986	Minas Gerais - MG	city	Between 50 and 100 thousand inhabitants	7	Minas Gerais - MG	Diamantina		Residency	Buco-maxillofacial surgery	Both	Yes	No			No		10	5	10	10	8	Books, scientific journals	Weekly	Yes	Monthly	National, International	m	Case report	6	Yes	Case report	8
2015-09-23 09:39:25	I agree to participate.	Male	1989	Rio Grande do Norte - RN	Both	Between 700,000 and 1 million inhabitants	3	Rio Grande do Norte - RN	Natal		DDS	General dentistry	Both	Yes	Yes	Advanced special training	No	No		8	9	9	5	9	Short courses, social networks, sites of educational institutions or research books	Weekly	No						Yes	Case report A Literature Review	4
2015-12-18 19:26:54	I agree to participate.	Male	1988	Rio de Janeiro - RJ	capital	Over 1 million inhabitants	5	Rio de Janeiro - RJ	rio de janeiro		Advanced special training	Orthodontics	Both	Yes	No			Yes	Advanced special training	10	10	10	10	10	With colleagues, books, scientific journals	Weekly	Yes	Monthly	International	American Journal of Orthodontics European Journal of Orthodontics	case report, laboratory research, clinical research, systematic review or meta-analysis	4	Yes	Case report A systematic review and meta-analysis	8
2015-12-19 10:49:32	I agree to participate.	Female	1965	Rio de Janeiro - RJ	Both	Between 700,000 and 1 million inhabitants	27	Rio de Janeiro - RJ	Valença		Advanced special training	General dentistry	Both	Yes	No			No		10	9	7	5	9	Long term courses, online courses, Sites of educational institutions or research, books, scientific journals, clinical journals	Monthly	Yes	Monthly	National, International	ABO, periodicals linked to educational institutions	Case Report, Expert opinion, laboratory research, clinical research, literature reviews	3	Yes	Case report, Clinical research	5
2015-12-16 18:46:18	I agree to participate.	Male	1986	Rio Grande do Sul - RS	city	Between 300 and 500 thousand inhabitants	8	Paraná - PR	Umuarama		Advanced special training	Buco-maxillofacial surgery	Both	Yes	No			No		9	10	10	9	10	With colleagues, Congress, Social networks, books, scientific journals, clinical journals	Monthly	Yes	Monthly	national	Implantnews	case report, Expert opinion, clinical research	5	Yes	Case report, Clinical research, literature review	7
2015-09-22 11:43:07	I agree to participate.	Male	1981	Rio Grande do Norte - RN	Both	Between 700,000 and 1 million inhabitants	8	Rio Grande do Norte - RN	Natal		Advanced special training	implantology	Both	Yes	Yes	Advanced special training	No	No		7	8	8	5	10	With colleagues, Congresses, short courses, Blogs, Social Networking, Books, Scientific journals	Daily	Yes	Weekly	national	Implant News, Dental Press	Case Report, Expert opinion, literature reviews	5	Yes	Case Report, Expert opinion	8
2015-09-22 11:57:14	I agree to participate.	Male	1988	Rio Grande do Norte - RN	city	Between 5 and 10 thousand	5	Rio Grande do Norte - RN	natal		Advanced special training	Orthodontics	Both	Yes	No			No		6	6	5	4	4	With colleagues, Congress, Books, Class Councils newspapers (eg CRO, CFO)	Weekly	Yes	Weekly	national	crorn site, blogs facing dentistry as the scepter, dental cremer and ident.	Case report, Clinical research	4	Yes	Case Report, Expert opinion, literature reviews	5
2015-08-05 08:20:23	I agree to participate.	Female	1990	Espírito Santo - ES	city	Between 50 and 100 thousand inhabitants	3	Minas Gerais - MG	governador valadares		DDS	Buco-maxillofacial surgery	Both	Yes	No			No		8	9	9	10	5	online courses, books, scientific journals	Weekly	Yes	Weekly	national	CRo	case report, laboratory research, clinical research, epidemiological research	5	Yes	case report, laboratory research, clinical research	8
2015-09-22 13:55:02	I agree to participate.	Female	1981	Rio Grande do Norte - RN	capital	Between 300 and 500 thousand inhabitants	10	Rio Grande do Norte - RN	Natal		Advanced special training	Endodontics	Both	Yes	Yes	MSc	No	No		8	8	8	8	8	Short courses, Sites of educational institutions or research books	Monthly	No						Yes	Clinical research	5
2015-09-22 12:40:04	I agree to participate.	Male	1978	Rio Grande do Norte - RN	Both	Over 1 million inhabitants	10	Rio Grande do Norte - RN	Natal		Advanced special training	General dentistry	Both	Yes	Yes	Short-term training	No	Yes	Short-term training	2	2	3	2	2	Conferences, short courses, long term courses, social networks, sites of educational institutions or research, books, scientific journals, medical journals, class councils newspapers (eg CRO, CFO), Class Associations of Newspapers ( eg ABO, ABCD)	Daily	No						Yes	clinical research, systematic review or meta-analysis	2
2015-09-21 10:54:54	I agree to participate.	Male	1973	Minas Gerais - MG	city	Between 5 and 10 thousand	20	Minas Gerais - MG	Governador Valadares		Advanced special training	implantology	Both	Yes	No			No		7	6	4	4	4	Congress, long term courses, books, scientific journals, clinical journals	Weekly	Yes	semiannual	International	Pubmed	clinical research, systematic review or meta-analysis	5	Yes	Expert opinion, clinical research	8
2015-06-23 11:00:05	I agree to participate.	Female	1982	Santa Catarina - SC	city	Up to 5000 people	10	Santa Catarina - SC	Joaçaba		Advanced special training	General dentistry	Both	Yes	No			No		7	7	8	9	9	With colleagues, short courses, Sites of educational institutions or research	Weekly	No						Yes	Expert opinion, clinical research	9
2015-08-21 12:40:51	I agree to participate.	Female	1991	Goiás - GO	city	Between 50 and 100 thousand inhabitants	3	Distrito Federal - DF	Brasília		DDS	General dentistry	Both	Yes	No			Yes	Short-term training	8	6	7	7	8	With colleagues, online courses, Sites of educational institutions or research, books, scientific journals, medical journals, class councils newspapers (eg CRO, CFO), Class Associations of Newspapers (eg ABO, ABCD)	Monthly	Yes	Monthly	National, International	JOE, clinical magazine	Case report A Literature Review	6	Yes	Case report A Literature Review	7
2015-09-18 12:56:47	I agree to participate.	Female	1990	Minas Gerais - MG	city	Between 100 and 300 thousand inhabitants	3	Rio de Janeiro - RJ	Itaperuna		MSc	Orthodontics	Both	Yes	No			No		8	8	7	9	9	Conferences, short courses, long term courses	Monthly	No						No		7
2015-12-30 21:52:24	I agree to participate.	Male	1983	Rio de Janeiro - RJ	capital	Over 1 million inhabitants	10	Rio de Janeiro - RJ	Rio de Janeiro		Advanced special training	Prosthodontics	Both	Yes	No			Yes	Advanced special training	8	8	8	8	10	Conferences, short courses, long term courses, Books	Weekly	No						No		5
2015-09-23 11:54:12	I agree to participate.	Male	1982	Rio Grande do Norte - RN	city	Between 50 and 100 thousand inhabitants	9	Rio Grande do Norte - RN	Natal		MSc	General dentistry	Both	Yes	No			Yes	Short-term training	10	10	10	8	10	Books, scientific journals, clinical journals	when I come across a case that drives me to research and study.	Yes	sporadically.	National, International	Anyone, provided it contains the subject of my interest.	Case report, Clinical research, epidemiological research, literature review, systematic review or meta-analysis	9	Yes	Case report	9
2015-07-26 09:15:54	I agree to participate.	Male	1974	Bahia - BA	city	Between 300 and 500 thousand inhabitants	18	Bahia - BA	Salvador		MSc	implantology	Both	Yes	No			Yes	Dental school and Short-term training	2	9	9	9	10	Conferences, short courses, books, scientific journals, class councils newspapers (eg CRO, CFO)	Daily	Yes	Weekly	National, International	Perionews, Implantnews, Journal of periodontology, implant dentistry	case report, laboratory research, clinical research	5	Yes	Case report, Clinical research	7
2015-08-04 20:53:27	I agree to participate.	Female	1976	Espírito Santo - ES	capital	Between 500 and 700 thousand inhabitants	18	Minas Gerais - MG	Governador Valadares		PhD	Orthodontics	Both	Yes	No			Yes	Dental school and Advanced special training	9	9	9	7	8	online courses, social networks, scientific journals, clinical journals	Weekly	Yes	Weekly	national	JBO	Case report, Clinical research	8	Yes	Case report, Clinical research, systematic review or meta-analysis	8
2015-08-04 17:09:18	I agree to participate.	Female	1977	Espírito Santo - ES	capital	Between 300 and 500 thousand inhabitants	16	Rio de Janeiro - RJ	RJ		MSc	Endodontics	Both	Yes	Yes	MSc	No	Yes	Dental school	7	7	9	9	9	Congresses, Sites of educational institutions or research, scientific journals	Monthly	Yes	Monthly	National, International	cf	case report, Expert opinion, laboratory research, clinical research, epidemiological research	6	Yes	case report, Expert opinion, clinical research	8
2015-06-17 21:20:39	I agree to participate.	Female	1971	Santa Catarina - SC	city	Between 500 and 700 thousand inhabitants	21	Paraná - PR	Curitiba		MSc	Pediatric Dentistry	Both	Yes	Yes	PhD	No	Yes	Dental school and Advanced special training	9	9	9	9	9	Conferences, short courses, scientific journals, clinical journals	Weekly	Yes	Weekly	National, International	Caries Research Journal of Dentistry, UNESP Journal of Pediatrics Dentistry Dental Materials	Case report, laboratory research, clinical research, epidemiological research, literature review, systematic review and meta-analysis	10	Yes	laboratory research, clinical research literature review, systematic review and meta-analysis	9
2015-08-04 17:50:59	I agree to participate.	Male	1981	Espírito Santo - ES	city	Between 500 and 700 thousand inhabitants	10	Espírito Santo - ES	VITÓRIA		Advanced special training	Public health	Both	Yes	No			No		10	10	10	10	10	Congresses, Sites of educational institutions or research books	Daily	Yes	Weekly	national	LOOKING FOR SUBJECT AND NON-REGULAR, IE DEPENDS ON THE SUBJECT.	Expert opinion, Editorial, literature reviews	6	Yes	A systematic review and meta-analysis	7
2015-10-02 12:37:12	I agree to participate.	Male	1988	Mato Grosso do Sul - MS	city	Between 100 and 300 thousand inhabitants	5	Sao Paulo-SP	Araçatuba		Advanced special training	Hospital dentistry	Both	Yes	Yes	Advanced special training	No	No		5	8	8	8	8	Books, scientific journals, clinical journals	Daily	Yes	Daily	National, International	pubmed, googleschoolar, scielo, dental magazine unesp,	Case Report, Expert opinion, clinical research literature review, systematic review and meta-analysis	5	Yes	laboratory research, clinical research, systematic review or meta-analysis	5
2015-09-18 10:25:45	I agree to participate.	Female	1958	Minas Gerais - MG	city	Between 50 and 100 thousand inhabitants	31	Minas Gerais - MG	Itauna		Advanced special training	General dentistry	Both	Yes	No			No		0	0	5	10	8	online courses, Sites of educational institutions or research books	When necessary	No						No		0
2015-12-16 18:26:55	I agree to participate.	Male	1987	Rio Grande do Sul - RS	city	Between 300 and 500 thousand inhabitants	6	Rio Grande do Sul - RS	Pelotas		MSc	Buco-maxillofacial surgery	Both	Yes	Yes	Advanced special training	No	Yes	Dental school and Short-term training	4	4	4	5	5	With colleagues, short courses, Blogs, Social Networks, Scientific journals, clinical journals	Monthly	Yes	Monthly	National, International	I try it I'm in doubt, the journal is indifferent.	Case Report, Expert opinion, laboratory research, clinical research literature review, systematic review and meta-analysis	3	Yes	A systematic review and meta-analysis	7
2015-08-04 17:21:22	I agree to participate.	Male	1975	Espírito Santo - ES	city	Between 50 and 100 thousand inhabitants	17	Minas Gerais - MG	Governador Valadares		Advanced special training	Orthodontics	Both	Yes	No			No		8	8	8	8	9	With colleagues, short courses, Sites of educational institutions or research, Books, journals clinics	Weekly	Yes	Monthly	national	Clinical Journal of Orthodontics (dental press) magazine SPO Site Dental Press	case report, Expert opinion, clinical research, literature review	4	Yes	Case report	7
2015-09-23 10:10:44	I agree to participate.	Male	1971	Rio Grande do Norte - RN	city	Between 50 and 100 thousand inhabitants	21	Rio Grande do Norte - RN	Natal		Advanced special training	Endodontics	Both	Yes	No			Yes	Short-term training	10	10	7	7	10	With colleagues, online courses, Blogs, Sites of educational institutions or research books	Faced with cases arising	No						Yes	Case Report, Expert opinion	7
2015-06-17 16:01:36	I agree to participate.	Male	1983	Santa Catarina - SC	city	Between 50 and 100 thousand inhabitants	9	Santa Catarina - SC	Tubarao		MSc	Orthodontics	Both	Yes	Yes	Advanced special training	No	Yes	Short-term training	9	9	9	9	8	With colleagues, Conferences, Online Courses, Books, Scientific journals	Weekly	Yes	Weekly	National, International	Jbo, rbo	Case report, Clinical research, literature review	7	Yes	Case report, Clinical research	7
2015-12-18 13:06:23	I agree to participate.	Male	1980	Pernambuco - PE	city	Between 50 and 100 thousand inhabitants	10	Rio Grande do Sul - RS	pelotas		DDS	General dentistry	Both	Yes	No			No		8	6	5	3	2	With colleagues, Blogs, Social networks, clinics journals, class councils newspapers (eg CRO, CFO)	Weekly	No						No		0
2015-08-05 20:16:15	I agree to participate.	Female	1990	Espírito Santo - ES	Both	Between 300 and 500 thousand inhabitants	2	Espírito Santo - ES	Vitória		DDS	General dentistry	Both	Yes	No			No		5	6	8	8	0	With colleagues, Congress, Sites of educational institutions or research, class councils newspapers (eg CRO, CFO), Class Associations of Newspapers (eg ABO, ABCD)	Daily	No						No		7
2015-07-29 17:28:33	I agree to participate.	Female	1976	Bahia - BA	Both	Between 5 and 10 thousand	16	Sergipe - SE	Aracaju		Advanced special training	Buco-maxillofacial surgery	Both	Yes	No			No		10	10	6	6	9	With colleagues, Congresses, short courses, Google	Weekly	No						No		5
2015-09-22 21:17:45	I agree to participate.	Male	1992	Rio Grande do Norte - RN	city	Between 100 and 300 thousand inhabitants	1	Rio Grande do Norte - RN	Natal		DDS	Endodontics	Both	Yes	Yes	Short-term training	Yes	Yes	Dental school	8	10	10	10	10	With colleagues, Congresses, short courses, long term courses, Sites of educational institutions or research, scientific journals, clinical journals	Weekly	Yes	Monthly	National, International	Brazilian Oral Research Journal endodontics	case report, laboratory research, clinical research, epidemiological research	3	No		8
2015-09-18 03:22:10	I agree to participate.	Female	1988	Bahia - BA	Both	Between 300 and 500 thousand inhabitants	1	Bahia - BA	SALVADOR		DDS	General dentistry	Both	Yes	No			No		4	9	9	9	5	With colleagues, Congress, Sites of educational institutions or research, books, scientific journals, clinical journals	Weekly	Yes	Monthly	national	scielo	case report, laboratory research, clinical research	4	No		5
2015-06-22 23:03:04	I agree to participate.	Male	1981	Paraná - PR	city	Between 50 and 100 thousand inhabitants	9	Paraná - PR	curitiba		Advanced special training	Radiology	Both	Yes	No			No		7	8	8	8	8	Conferences, short courses, Books	I do not know	No						No		2
2015-09-20 21:49:29	I agree to participate.	Female	1978	Minas Gerais - MG	capital	Over 1 million inhabitants	15	Minas Gerais - MG	Belo Horizonte		Advanced special training	Prosthodontics	Both	Yes	No			No		8	5	5	8	8	With colleagues, Congress, Sites of educational institutions or research, books, class councils newspapers (eg CRO, CFO)	Weekly	No						No		7
2015-09-22 17:48:37	I agree to participate.	Male	1983	Rio Grande do Norte - RN	city	Between 50 and 100 thousand inhabitants	5	Rio Grande do Norte - RN	Natal		Advanced special training	Orthodontics	Both	Yes	Yes	Advanced special training	Yes	No		5	5	5	5	5	Conferences, online courses, Social Networking, Books, Class Councils newspapers (eg CRO, CFO)	Daily	Yes	Monthly	national	capes	case report, laboratory research, clinical research, epidemiological research, literature review	4	No		3
2015-06-17 15:58:53	I agree to participate.	Female	1984	Santa Catarina - SC	city	Between 100 and 300 thousand inhabitants	7	Santa Catarina - SC	Florianópolis		Advanced special training	Public health	Both	Yes	No			No		4	4	3	4	4	With colleagues, Blogs, Sites of educational institutions or research, Books, journals clinics	Monthly	No						No		4
2015-09-23 10:33:44	I agree to participate.	Male	1958	Minas Gerais - MG	city	Between 50 and 100 thousand inhabitants	34	Minas Gerais - MG	Belo Horizonte		Advanced special training	General dentistry	Both	Yes	No			No		3	3	4	5	7	With colleagues, Congresses, short courses, long term courses, clinics journals	Monthly	No						No		6
2015-12-18 17:26:57	I agree to participate.	Male	1980	Minas Gerais - MG	capital	Over 1 million inhabitants	13	Minas Gerais - MG	Belo Horizonte		MSc	Buco-maxillofacial surgery	Both	Yes	Yes	PhD	No	No		4	4	4	4	4	Conferences, books, scientific journals	Weekly	Yes	Monthly	International	Journal of Oral and Maxillofacial surgery, Journal of Oral and Maxillofacial Implants, oral surgery oral medicine oral ... oral implant res clin, periodontology	Case reports, editorials, clinical research, systematic review or meta-analysis	4	Yes	A systematic review and meta-analysis	8
2015-07-23 23:35:01	I agree to participate.	Male	1986	Santa Catarina - SC	Both	Between 100 and 300 thousand inhabitants	5	Santa Catarina - SC	FLORIANOPOLIS		Advanced special training	General dentistry	Both	Yes	No			No		6	8	8	4	8	books	Monthly	No						Yes	A systematic review and meta-analysis	6
2015-09-22 14:54:36	I agree to participate.	Male	1955	Rio Grande do Norte - RN	city	Between 50 and 100 thousand inhabitants	26	Rio Grande do Norte - RN	natal rn		DDS	General dentistry	Both	Yes	No			No		8	8	9	8	8	Books, scientific journals, clinical journals	Monthly	Yes	Monthly	national	JBC brasieiro dental journal	Case report, Clinical research	5	Yes	Case report	6
2015-12-20 18:12:37	I agree to participate.	Female	1981	Rio Grande do Sul - RS	city	Between 300 and 500 thousand inhabitants	10	Rio Grande do Sul - RS	Pelotas		Advanced special training	Orthodontics	Both	Yes	Yes	Short-term training	No	No		0	3	10	10	10	With colleagues, long-term courses, scientific journals, clinical journals	Monthly	Yes	As needed	National, International	Dental ortho pressure; spo magazine	Case report, Clinical research, literature review	6	Yes	Case report	3
2015-07-25 10:13:31	I agree to participate.	Female	1989	Bahia - BA	capital	Over 1 million inhabitants	3	Bahia - BA	Salvador		Advanced special training	Orthodontics	Both	Yes	Yes	Advanced special training	No	No		8	8	10	8	10	With colleagues, Sites of educational institutions or research, books, scientific journals	Daily	Yes	Weekly	National, International	Sciello, bireme, dental Spress	Case report, Clinical research, literature review	8	Yes	Case report	6
2015-07-28 11:09:12	I agree to participate.	Female	1988	Bahia - BA	Both	Over 1 million inhabitants	2	Bahia - BA	feira de santana		MSc	Buco-maxillofacial surgery	Both	Yes	Yes	MSc	Yes	No		8	10	10	10	10	With colleagues, Scientific journals	when I do the procedure	Yes	Monthly	National, International	indexed in pubmed	case report, Laboratory Research, Literature Review	8	Yes	Case report	8
2015-09-21 07:57:43	I agree to participate.	Male	1978	Minas Gerais - MG	city	Between 50 and 100 thousand inhabitants	15	Sao Paulo-SP	Mogi das Cruzes		MSc	Radiology	Both	Yes	Yes	Short-term training	No	Yes	Advanced special training	4	4	4	4	4	Short courses, Sites of educational institutions or research, books, scientific journals	Monthly	Yes	Monthly	International	Elsem	Clinical research	4	Yes	Case report	3
2015-06-17 11:49:07	I agree to participate.	Female	1978	Santa Catarina - SC	city	Between 5 and 10 thousand	14	Santa Catarina - SC	FLORIANÓPOLIS		Advanced special training	General dentistry	Both	Yes	No			No		10	10	10	10	10	With colleagues, Blogs, Sites of educational institutions or research, books, class councils newspapers (eg CRO, CFO), Class Associations of Newspapers (eg ABO, ABCD)	Weekly	No						Yes	Case report	2
2015-09-21 10:13:56	I agree to participate.	Female	1980	Minas Gerais - MG	city	Between 50 and 100 thousand inhabitants	12	Minas Gerais - MG	Belo Horizonte		Advanced special training	Pediatric Dentistry	Both	Yes	No			No		8	8	8	8	6	online courses, books	Monthly	No						Yes	Case report A Literature Review	8
2015-09-22 12:48:15	I agree to participate.	Female	1989	Rio Grande do Norte - RN	city	Up to 5000 people	1	Rio Grande do Norte - RN	Natal		DDS	Pediatric Dentistry	Both	Yes	Yes	Short-term training	No	No		10	10	10	10	9	With colleagues, Congresses, short courses, online courses, Blogs, Books, scientific journals, clinical journals	Daily	No						Yes	Case report A Literature Review	6
2015-09-22 12:19:54	I agree to participate.	Male	1980	Rio Grande do Norte - RN	city	Between 5 and 10 thousand	3	Rio Grande do Norte - RN	Caicó		Advanced special training	Prosthodontics	Both	Yes	No			No		6	6	8	7	7	scientific journals	Monthly	Yes	Monthly	national	Year 'CRO among others	Case report A Literature Review	9	Yes	Case report, Clinical research	6
2015-08-21 10:59:11	I agree to participate.	Male	1990	Goiás - GO	city	Between 10 and 50 thousand inhabitants	2	Goiás - GO	Goiânia		DDS	General dentistry	Both	Yes	No			No		10	10	10	10	10	With colleagues, Congress, Blogs, social networks, sites of educational institutions or research, books, medical journals, class councils newspapers (eg CRO, CFO), Class Associations of Newspapers (eg ABO, ABCD)	Weekly	No						Yes	Case report, Clinical research	7
2015-09-23 07:28:08	I agree to participate.	Female	1991	Rio Grande do Norte - RN	Both	Between 300 and 500 thousand inhabitants	2	Rio Grande do Norte - RN	Natal		DDS	Pediatric Dentistry	Both	Yes	Yes	Advanced special training	Yes	Yes	Dental school	8	8	10	10	8	With colleagues, Congresses, short courses, long term courses, Blogs, social networks, sites of educational institutions or research, books, scientific journals	Weekly	No						Yes	Case report, Clinical research, systematic review or meta-analysis	7
2015-09-22 11:56:26	I agree to participate.	Female	1965	Rio Grande do Norte - RN	Both	Between 700,000 and 1 million inhabitants	23	Rio Grande do Norte - RN	Natal		Advanced special training	Prosthodontics	Both	Yes	No			No		4	3	3	3	3	Conferences, online courses, scientific journals, clinical journals	Weekly	Yes	Weekly	National, International	Day, congress, apcd,	case report, Expert opinion, clinical research, epidemiological research	2	Yes	Case Report, Expert opinion	2
2015-12-18 04:44:24	I agree to participate.	Male	1960	Rio de Janeiro - RJ	city	Between 300 and 500 thousand inhabitants	31	Rio de Janeiro - RJ	rj		Advanced special training	Endodontics	Both	Yes	No			No		8	8	8	8	7	Conferences, short courses, long term courses, online courses, Blogs, Sites of educational institutions or research, Books, journals clinics	Weekly	Yes	Weekly	National, International	Dental Science, global dental, maxillaris, crorj, cfo	case report, Expert opinion, Editorials, Clinical research	5	Yes	Case Report, Expert opinion	7
2015-09-22 16:29:37	I agree to participate.	Female	1962	Rio Grande do Norte - RN	Both	Between 700,000 and 1 million inhabitants	8	Rio Grande do Norte - RN	natal.		Advanced special training	General dentistry	Both	Yes	Yes	Advanced special training	No	Yes	Short-term training	4	5	8	4	3	online courses, social networks, sites of educational institutions or research	Monthly	No						Yes	Case Report, Expert opinion	8
2015-08-24 08:38:59	I agree to participate.	Female	1982	Goiás - GO	city	Between 5 and 10 thousand	2	Goiás - GO	Mineiros		DDS	General dentistry	Both	Yes	Yes	Advanced special training	Yes	No		3	5	2	3	4	With colleagues, online courses, books	Weekly	No						Yes	Case Report, Expert opinion	3
2015-06-17 14:02:35	I agree to participate.	Female	1989	Santa Catarina - SC	city	Between 50 and 100 thousand inhabitants	3	Rio Grande do Sul - RS	Passo Fundo		Advanced special training	General dentistry	Both	Yes	No			No		10	10	10	10	10	Short courses, online courses, Blogs, scientific journals, clinical journals	Weekly	Yes	Monthly	national	capes	case report, Expert opinion, clinical research	5	Yes	case report, Expert opinion, clinical research	8
2015-06-22 11:12:23	I agree to participate.	Male	1980	Santa Catarina - SC	capital	Between 300 and 500 thousand inhabitants	10	Santa Catarina - SC	Florianópolis		Advanced special training	Patients with Special Needs	Both	Yes	Yes	Advanced special training	No	No		8	7	8	7	4	With colleagues, Congress, Sites of educational institutions or research, books, scientific journals	Monthly	No						Yes	case report, Expert opinion, clinical research	8
2015-09-22 15:43:42	I agree to participate.	Male	1990	Rio Grande do Norte - RN	Both	Between 700,000 and 1 million inhabitants	3	Rio Grande do Norte - RN	NATAL		Advanced special training	Endodontics	Both	Yes	Yes	Advanced special training	Yes	No		9	9	9	9	6	With colleagues, Congresses, short courses, online courses, Blogs, Social Networking, Books	WHEN A SURGE OR DIFFICULTY IN NEW MEDIA	No						Yes	Case Report, Expert opinion, Editorial, literature reviews	7
2015-07-24 17:29:20	I agree to participate.	Female	1975	Bahia - BA	city	Between 5 and 10 thousand	15	Alagoas - AL	Ipiaú		Advanced special training	Pediatric Dentistry	Both	Yes	Yes	MSc	No	Yes	Short-term training	10	10	10	10	10	With colleagues, Congresses, short courses, long term courses, online courses, Sites of educational institutions or research, books, scientific journals, medical journals, class councils newspapers (eg CRO, CFO), Newspapers Class Associations (eg ABO ABCD)	Monthly	Yes	Monthly	National, International	Pubmed BJP Perionews	Case Report, Expert opinion, Editorial, laboratory research, clinical research, epidemiological research, literature review, systematic review and meta-analysis	5	Yes	Case Report, Expert opinion, laboratory research, clinical research literature review, systematic review and meta-analysis	8
2015-06-23 15:58:28	I agree to participate.	Male	1982	Santa Catarina - SC	city	Between 50 and 100 thousand inhabitants	12	Paraná - PR	Cascavel		Residency	Buco-maxillofacial surgery	Both	Yes	No			Yes	Short-term training	5	5	5	5	6	With colleagues, Congresses, short courses, online courses, social networks, books, scientific journals, clinical journals	Daily	Yes	Monthly	National, International	IOMFS	Case report, Clinical research, literature review	1	Yes	Case Report, Expert opinion, literature reviews	3
2015-09-24 09:30:56	I agree to participate.	Male	1988	Rio Grande do Norte - RN	capital	Over 1 million inhabitants	5	Rio Grande do Norte - RN	Natal		Advanced special training	Prosthodontics	Both	Yes	Yes	Advanced special training	No	No		10	10	10	10	10	With colleagues, Congresses, short courses, social networks, books, scientific journals	Weekly	Yes	Monthly	National, International	dental Press	Case report, Clinical research, literature review	0	Yes	Case Report, Expert opinion, literature reviews	10
2015-09-23 18:41:00	I agree to participate.	Male	1987	Rio Grande do Norte - RN	capital	Between 700,000 and 1 million inhabitants	4	Rio Grande do Norte - RN	Natal		Advanced special training	Prosthodontics	Both	Yes	Yes	MSc	No	No		10	10	10	9	10	scientific journals, clinical journals	Monthly	Yes	Monthly	National, International	JPD Skull, PróteseNews	Case report, Clinical research	5	Yes	Clinical research	7
2015-09-29 20:14:37	I agree to participate.	Male	1981	Minas Gerais - MG	city	Between 10 and 50 thousand inhabitants	10	Minas Gerais - MG	Guanhães		Advanced special training	Prosthodontics	Both	Yes	Yes	Short-term training	No	No		10	10	10	7	10	With colleagues, Conferences, books, scientific journals, clinical journals	Whenever necessary	No						Yes	Clinical research	8
2015-10-01 15:50:29	I agree to participate.	Male	1981	Minas Gerais - MG	city	Between 10 and 50 thousand inhabitants	10	Minas Gerais - MG	Guanhães		Advanced special training	Prosthodontics	Both	Yes	Yes	Short-term training	No	No		10	10	10	7	10	With colleagues, Conferences, books, scientific journals, clinical journals	Whenever necessary	No						Yes	Clinical research	8
2015-09-28 16:29:13	I agree to participate.	Female	1990	Rio Grande do Norte - RN	city	Between 10 and 50 thousand inhabitants	3	Rio Grande do Norte - RN	Caicó		Advanced special training	periodontics	Both	Yes	Yes	Short-term training	No	No		10	10	10	10	10	Conferences, short courses, online courses, Blogs, Books, Scientific journals	Monthly	No						Yes	Clinical research, Literature review, Systematic review and meta-analysis	9
2015-12-18 17:41:40	I agree to participate.	Female	1989	Rio Grande do Sul - RS	city	Between 100 and 300 thousand inhabitants	3	Rio Grande do Sul - RS	Pelotas		MSc	Pediatric Dentistry	Both	Yes	Yes	PhD	No	Yes	Dental school	10	10	10	10	10	With colleagues, Conferences, books, scientific journals	Daily	Yes	Weekly	National, International	Journal of Clinical Periodontology Journal pediatric dentistry BMC Oral Health	Case report, laboratory research, clinical research, epidemiological research, systematic review and meta-analysis	8	Yes	clinical research, systematic review or meta-analysis	9
2015-09-23 10:43:43	I agree to participate.	Female	1960	Rio Grande do Norte - RN	capital	Between 700,000 and 1 million inhabitants	30	Rio Grande do Norte - RN	natal		Advanced special training	Endodontics	Both	Yes	No			No		9	8	8	10	8	With colleagues, Conferences, Scientific journals, class councils newspapers (eg CRO, CFO)		No						Yes	Expert opinion, clinical research	7
2015-07-24 18:47:11	I agree to participate.	Male	1987	Bahia - BA	city	Between 50 and 100 thousand inhabitants	3	Bahia - BA	Salvador		DDS	General dentistry	Both	Yes	Yes	Short-term training	Yes	No		9	9	9	9	9	With colleagues, short courses, long term courses, online courses, Blogs, Social Networking, Books, Scientific journals	Weekly	Yes	sporadically	national	None in particular, which first appear in the search scielo, lilacs or academic google.	case report, laboratory research, clinical research	1	Yes	laboratory research	9
2015-09-25 21:57:06	I agree to participate.	Female	1988	Rio Grande do Norte - RN	Both	Between 700,000 and 1 million inhabitants	3	Rio Grande do Norte - RN	Natal		Advanced special training	Endodontics	Both	Yes	No			No		4	5	6	5	9	With colleagues, long-term courses, scientific journals	Monthly	Yes	Monthly	national	Bireme, Lilacs, Scielo ...	case report, laboratory research, clinical research, literature review	2	Yes	laboratory research, clinical research	8
2015-12-18 17:19:58	I agree to participate.	Female	1978	Rio Grande do Sul - RS	city	Between 50 and 100 thousand inhabitants	11	Rio Grande do Sul - RS	Pelotas		MSc	Public health	Both	Yes	Yes	MSc	Yes	No		4	7	7	8	6	With colleagues, Congresses, short courses, Sites of educational institutions or research, scientific journals	As needed	Yes	As needed	National, International	Dental pressure; RBO;	clinical research, epidemiological research, literature review	5	Yes	laboratory research, clinical research	6
2015-09-18 23:44:34	I agree to participate.	Male	1972	Minas Gerais - MG	city	Between 50 and 100 thousand inhabitants	12	Minas Gerais - MG	Belo Horizonte		DDS	General dentistry	Both	Yes	No			Yes	Dental school	6	6	6	6	6	Short courses, books, scientific journals, medical journals, class councils newspapers (eg CRO, CFO), Class Associations of Newspapers (eg ABO, ABCD)	Monthly	Yes	Bi-monthly or as needed.	national	CRO Magazine, CFO etc.	Case report, laboratory research, clinical research literature review, systematic review and meta-analysis	1	Yes	laboratory research, clinical research literature review, systematic review and meta-analysis	3
2015-12-17 23:56:11	I agree to participate.	Female	1985	Rio de Janeiro - RJ	capital	Over 1 million inhabitants	7	Rio de Janeiro - RJ	Niterói		Advanced special training	periodontics	Both	Yes	No			No		7	8	4	3	5	Short courses, long term courses, Sites of educational institutions or research, scientific journals, clinical journals	Monthly	No						Yes	Literature review	4
2015-09-18 14:59:08	I agree to participate.	Male	1970	Minas Gerais - MG	city	Between 100 and 300 thousand inhabitants	20	Minas Gerais - MG	Diamantina		Advanced special training	Prosthodontics	Both	Yes	No			No		8	8	5	5	5	With colleagues, Congresses, short courses, long term courses, online courses, Sites of educational institutions or research, books, scientific journals, clinical journals	Weekly	Yes	Monthly	National, International	Jomi	Literature review, systematic review and meta-analysis	4	Yes	Literature review, systematic review and meta-analysis	6
2015-09-21 20:53:14	I agree to participate.	Female	1977	Minas Gerais - MG	city	Between 300 and 500 thousand inhabitants	16	Minas Gerais - MG	Juiz de Fora		MSc	periodontics	Both	Yes	Yes	PhD	No	Yes	Advanced special training	10	10	10	10	10	Short courses, long term courses, books, scientific journals	Daily	Yes	Daily	International	Journal of Periodontology, Journal of Clinical Periodontology, Periodontology 2000, Journal of Clinical Oral Implants	laboratory research, clinical research, epidemiological research, systematic review or meta-analysis	2	Yes	clinical research, systematic review or meta-analysis	8
2015-12-30 19:58:04	I agree to participate.	Male	1979	Rio de Janeiro - RJ	capital	Over 1 million inhabitants	12	Rio de Janeiro - RJ	Rio de Janeiro		PhD	Radiology	Both	Yes	No			Yes	Dental school and Short-term training	10	10	10	10	10	With colleagues, Conferences, Scientific journals	Monthly	Yes	Monthly	National, International	Brazilian Oral Research; Oral Medicine, Oral Pathology, Oral Radiology abs Endodontics; Radiology Dentomaxillofacial; Oral Diseases	Expert opinion, clinical research, epidemiological research, literature review, systematic review and meta-analysis	8	Yes	Expert opinion	7
2015-08-04 20:31:57	I agree to participate.	Female	1978	Espírito Santo - ES	capital	Over 1 million inhabitants	11	Paraná - PR	Maringá		MSc	stomatology	Both	Yes	Yes	Short-term training	No	Yes	Dental school and Short-term training	10	10	10	10	10	With colleagues, Congresses, short courses, long term courses, online courses, Sites of educational institutions or research, books, scientific journals, medical journals, class councils newspapers (eg CRO, CFO), Newspapers Class Associations (eg ABO ABCD)	Daily	Yes	Weekly	National, International	Magazine National Journal ABO Oncology Journal of the APCD Journal of Pathology Journal Otorhinolaryngol	Case Report, Expert opinion, Editorial, laboratory research, clinical research, epidemiological research, literature review, systematic review and meta-analysis	2	Yes	laboratory research, clinical research, systematic review or meta-analysis	10
2015-06-17 14:24:01	I agree to participate.	Male	1966	Santa Catarina - SC	city	Between 100 and 300 thousand inhabitants	27	Santa Catarina - SC	Florianópolis		PhD	Orthodontics	Both	Yes	Yes	MSc	No	Yes	Dental school and Short-term training	10	10	10	10	10	scientific journals, clinical journals	Daily	Yes	Daily	National, International	AJODO, angle, Seminars in Orthodontics, European Journal of Orthodontics, Dental Press Journal of Orthodontics, Clinical Dental Press, SCIENCE ORTHO	clinical research, epidemiological research, systematic review or meta-analysis	4	Yes	laboratory research, clinical research, systematic review or meta-analysis	10
2015-09-25 13:49:12	I agree to participate.	Male	1991	Rio Grande do Norte - RN	city	Between 10 and 50 thousand inhabitants	1	Rio Grande do Norte - RN	Natal		DDS	Public health	Public	Yes	No			No		4	6	8	7	6	With colleagues, Conferences, Online Courses, Sites of educational institutions or research, books, scientific journals, medical journals, class councils newspapers (eg CRO, CFO), Class Associations of Newspapers (eg ABO, ABCD )	Daily	Yes	Weekly	National, International	scientific articles, magazine municipalities, university sites	case report, Editorials, Clinical research, literature review	8	Yes	Expert opinion, clinical research, literature review	7
2015-08-04 23:20:01	I agree to participate.	Female	1978	Espírito Santo - ES	capital	Between 300 and 500 thousand inhabitants	14	Rio de Janeiro - RJ	Campos dos Goytacazes		PhD	Pediatric Dentistry	Both	Yes	No			Yes	Dental school and Advanced special training	10	10	9	8	10	Sites of educational institutions or research, books, scientific journals	Weekly	Yes	Weekly	International		Research Laboratory, systematic review and meta-analysis	7	Yes	A systematic review and meta-analysis	8
2015-06-17 22:20:02	I agree to participate.	Female	1984	Santa Catarina - SC	city	Between 100 and 300 thousand inhabitants	9	Rio Grande do Sul - RS	Canoas		Residency	Buco-maxillofacial surgery	Both	Yes	No			No		4	2	1	1	1	With colleagues, Conferences, Scientific journals, clinical journals	Monthly	Yes	When I need	national	Orthoscience	Case report A systematic review and meta-analysis	4	Yes	Case report	3
2015-09-22 11:36:21	I agree to participate.	Female	1980	Rio Grande do Norte - RN	city	Between 50 and 100 thousand inhabitants	11	Rio Grande do Norte - RN	Natal		Advanced special training	General dentistry	Public	Yes	Yes	MSc	No	No		9	9	10	10	9	Conferences, short courses, social networks, sites of educational institutions or research, clinical journals	Monthly	No						Yes	Clinical research	5
2015-12-18 13:27:30	I agree to participate.	Female	1979	Rio Grande do Sul - RS	city	Between 300 and 500 thousand inhabitants	10	Rio Grande do Sul - RS	Pelotas		PhD	Epidemiology	Public	Yes	No			Yes	Dental school	10	10	10	10	10	Books, scientific journals	Weekly	Yes	Weekly	National, International	Journal of Public Health Dentistry, Community Dental Health, BMC Oral Health, International Journal of Epidemiology, Public Health Magazine	clinical research, epidemiological research, literature review, systematic review or meta-analysis	3	Yes	clinical research, systematic review or meta-analysis	7
2015-06-17 11:39:33	I agree to participate.	Female	1971	Santa Catarina - SC	capital	Between 300 and 500 thousand inhabitants	20	Bahia - BA	Salvador		PhD	Buco-maxillofacial surgery	Public	Yes	No			Yes	Dental school and Short-term training	10	10	10	10	10	Congresses, Sites of educational institutions or research, books, scientific journals	Monthly	Yes	Monthly	International	iternational Journal of oral and maxillofacial surgery, clinical research implant, Oral Surgery, Oral Medicine, Oral Pathology	Expert opinion, clinical research, epidemiological research, systematic review or meta-analysis	7	Yes	clinical research, systematic review or meta-analysis	10
2015-09-24 18:06:28	I agree to participate.	Male	1973	Rio Grande do Norte - RN	city	Between 10 and 50 thousand inhabitants	15	Rio Grande do Norte - RN	Natal		Advanced special training	Public health	Public	Yes	Yes	Short-term training	No	Yes	Dental school	5	8	7	5	3	With colleagues, short courses, online courses, Blogs, social networks, sites of educational institutions or research, books, medical journals, class councils newspapers (eg CRO, CFO), Class Associations of Newspapers ( eg ABO, ABCD)	Weekly	No						Yes	Expert opinion, literature reviews	6
2015-08-05 10:07:16	I agree to participate.	Female	1988	Bahia - BA	city	Between 50 and 100 thousand inhabitants	3	Minas Gerais - MG	Montes Claros		DDS	General dentistry	Public	Yes	No			No		7	3	7	8	2	Sites of educational institutions or research books	Monthly	No						No		3
2015-09-20 23:12:43	I agree to participate.	Female	1971	Minas Gerais - MG	city	Between 10 and 50 thousand inhabitants	19	Minas Gerais - MG	Itauna		Advanced special training	Radiology	Both	Yes	No			No		10	10	10	10	10	Conferences, short courses, Sites of educational institutions or research, books, scientific journals	Monthly	No						Yes	Clinical research	1
2015-07-24 20:07:29	I agree to participate.	Female	1967	Bahia - BA	city	Between 500 and 700 thousand inhabitants	23	Bahia - BA	Feira de Santana		DDS	General dentistry	Both	Yes	No			No		7	7	7	7	9	Conferences, short courses, social networks, sites of educational institutions or research, books, class councils newspapers (eg CRO, CFO), Class Associations of Newspapers (eg ABO, ABCD)	concerning	No						No		6
2015-12-28 11:43:27	I agree to participate.	Male	1983	Rio Grande do Sul - RS	city	Between 300 and 500 thousand inhabitants	5	Rio Grande do Sul - RS	pelotas		Residency	Buco-maxillofacial surgery	Public	Yes	Yes	Redicency	No	No		9	9	9	6	8	With colleagues, Conferences, Online Courses, Sites of educational institutions or research, books, scientific journals, clinical journals	Weekly	Yes	Weekly	National, International	Joms, jcmfs, cbctbmf	Case report, Clinical research, literature review	3	No		9
2015-12-19 21:43:22	I agree to participate.	Male	1983	Rio Grande do Sul - RS	city	Between 300 and 500 thousand inhabitants	5	Rio Grande do Sul - RS	Pelotas		Advanced special training	Buco-maxillofacial surgery	Public	Yes	No			No		7	7	6	6	6	With colleagues, Sites of educational institutions or research, class councils newspapers (eg CRO, CFO), Google	Quarterly	No						No		7
2015-09-22 20:32:42	I agree to participate.	Male	1962	Rio Grande do Norte - RN	capital	Between 700,000 and 1 million inhabitants	28	Rio Grande do Norte - RN	Natal		Advanced special training	General dentistry	Public	Yes	No			No		7	8	8	8	8	Short courses, long term courses, online courses, Sites of educational institutions or research, books, scientific journals, medical journals, class councils newspapers (eg CRO, CFO)	Monthly	Yes	Monthly	national	Clinical and scientific dentistry, Brazilian Oral Research, Journal of Health Sciences (IMES)	case report, Expert opinion, clinical research	3	Yes	Clinical research	6
2015-08-05 20:28:07	I agree to participate.	Female	1989	Espírito Santo - ES	capital	Between 100 and 300 thousand inhabitants	4	Espírito Santo - ES	Vitoria		Advanced special training	periodontics	Public	Yes	Yes	MSc	No	No		9	9	8	9	10	Conferences, short courses, long term courses, scientific journals	Monthly	Yes	Monthly	National, International	The International Journal of Oral & Maxillofacial Implants Journal of Periodontology ImplantNews	laboratory research, clinical research, epidemiological research literature review, systematic review and meta-analysis	7	Yes	clinical research, systematic review or meta-analysis	8
2015-12-18 16:45:19	I agree to participate.	Female	1977	Pernambuco - PE	capital	Over 1 million inhabitants	15	Pernambuco - PE	Recife		Advanced special training	General dentistry	Public	Yes	No			No		10	10	10	10	10	Short courses, online courses, books, scientific journals	Monthly	No						Yes	Case report, Clinical research	10
2015-09-26 21:19:59	I agree to participate.	Male	1953	Minas Gerais - MG	city	Between 5 and 10 thousand	35	Minas Gerais - MG	Uberaba		DDS	Endodontics	Private	Yes	No			No		7	4	8	4	4	Short courses, newspapers and websites	ever	No						No		4
2015-07-09 20:09:13	I agree to participate.	Female	1969	Santa Catarina - SC	city	Between 100 and 300 thousand inhabitants	1	I not graduated in Brazil	Fora do Brasil	Peru	DDS	General dentistry	Private	Yes	No			Yes	Dental school	8	9	9	8	9	online courses, Blogs, Books, journals clinics, class councils newspapers (eg CRO, CFO)	Weekly	Yes	Monthly	National, International	RBPs, Scielo	case report, epidemiological research	8	No		5
2015-12-25 14:34:19	I agree to participate.	Male	1984	Rio de Janeiro - RJ	capital	Over 1 million inhabitants	7	Rio de Janeiro - RJ	Nova Iguaçú		Advanced special training	Public health	Private	Yes	Yes	Advanced special training	No	No		8	9	5	5	7	Conferences, online courses, social networks, class councils newspapers (eg CRO, CFO), Class Associations of Newspapers (eg ABO, ABCD)	Weekly	Yes	Monthly	national	Magazine ABO	Case report A Literature Review	6	No		1
2015-08-05 15:40:59	I agree to participate.	Female	1981	Espírito Santo - ES	capital	Over 1 million inhabitants	11	Rio de Janeiro - RJ	Campos dos Goytacazes		Advanced special training	Prosthodontics	Private	Yes	No			Yes	Short-term training	8	8	8	8	8	Congresses, Sites of educational institutions or research books	Monthly	No						No		8
2015-09-23 10:11:53	I agree to participate.	Male	1972	Minas Gerais - MG	city	Between 10 and 50 thousand inhabitants	18	Minas Gerais - MG	Lavras		Advanced special training	Endodontics	Private	Yes	No			No		3	3	3	3	3	Conferences, short courses, Blogs	Weekly	No						No		8
2015-09-19 18:06:33	I agree to participate.	Male	1968	Minas Gerais - MG	city	Between 100 and 300 thousand inhabitants	19	Minas Gerais - MG	Juiz de Fora		Advanced special training	General dentistry	Private	Yes	No			No		5	5	5	7	2	Conferences, short courses, long term courses, online courses, books	Yearly	No						No		3
2015-06-23 00:41:32	I agree to participate.	Male	1976	Santa Catarina - SC	city	Between 100 and 300 thousand inhabitants	5	Paraná - PR	cascavel		DDS	Orthodontics	Private	Yes	No			No		7	5	5	7	0	Congress	Monthly	No						No		5
2015-08-05 19:35:55	I agree to participate.	Male	1960	Espírito Santo - ES	capital	Between 300 and 500 thousand inhabitants	32	Sao Paulo-SP	marilia		DDS	General dentistry	Private	Yes	No			No		4	4	4	4	4	I feel no need	I do not seek information	No						No		2
2015-07-31 08:20:04	I agree to participate.	Male	1969	Bahia - BA	city	Between 10 and 50 thousand inhabitants	17	Pernambuco - PE	camarajibe		DDS	General dentistry	Private	Yes	No			No		9	8	9	9	10	online courses, Sites of educational institutions or research	Monthly	No						No		5
2015-08-07 17:56:32	I agree to participate.	Male	1974	Espírito Santo - ES	capital	Over 1 million inhabitants	17	Rio de Janeiro - RJ	Nova Friburgo		Advanced special training	Orthodontics	Private	Yes	No			No		2	2	5	5	5	Short courses, online courses, Blogs, social networks, sites of educational institutions or research, medical journals, class councils newspapers (eg CRO, CFO), Class Associations of Newspapers (eg ABO, ABCD )	semiannual	No						No		5
2015-06-18 13:06:21	I agree to participate.	Male	1973	Santa Catarina - SC	city	Between 10 and 50 thousand inhabitants	19	Rio Grande do Sul - RS	Santa Maria-RS		Advanced special training	Orthodontics	Private	Yes	No			No		7	8	8	6	8	Short courses, Social Networking, Books, journals clinics	Daily	No						No		5
2015-09-18 10:59:30	I agree to participate.	Male	1964	Minas Gerais - MG	city	Between 50 and 100 thousand inhabitants	27	Minas Gerais - MG	Diamantina		Advanced special training	General dentistry	Private	Yes	No			No		0	3	3	3	3	Sites of educational institutions or research books	I do not seek information	No						No		0
2015-08-12 06:26:49	I agree to participate.	Male	1979	Espírito Santo - ES	city	Between 10 and 50 thousand inhabitants	13	Minas Gerais - MG	Governador Valadares		Advanced special training	General dentistry	Private	Yes	No			No		5	8	8	9	7	Sites of educational institutions or research, Books, journals clinics	Monthly	No						No		0
2015-09-18 13:45:04	I agree to participate.	Female	1984	Minas Gerais - MG	city	Between 10 and 50 thousand inhabitants	6	Rio de Janeiro - RJ	Nova Friburgo		Advanced special training	Orthodontics	Private	Yes	No			No		9	7	8	7	4	Social networks	Weekly	No						No		4
2015-07-25 08:32:04	I agree to participate.	Female	1973	Bahia - BA	capital	Between 700,000 and 1 million inhabitants	20	Bahia - BA	Salvador		Advanced special training	Pediatric Dentistry	Private	Yes	No			No		10	9	8	8	9	With colleagues, Congress, Books	Monthly	No						No		8
2015-09-18 13:00:04	I agree to participate.	Female	1961	Minas Gerais - MG	capital	Over 1 million inhabitants	29	Minas Gerais - MG	Belo Horizonte		DDS	General dentistry	Private	Yes	No			No		6	8	5	10	4	With colleagues, Congresses, short courses, Books	Weekly	No						No		3
2015-09-22 11:42:19	I agree to participate.	Male	1977	Rio Grande do Norte - RN	capital	Over 1 million inhabitants	10	Rio Grande do Norte - RN	Natal		DDS	Emergency dentistry	Private	Yes	Yes	Short-term training	Yes	No		3	3	4	4	4	With colleagues, Congresses, short courses, clinics journals	Monthly	No						No		1
2015-08-05 11:50:51	I agree to participate.	Male	1982	Espírito Santo - ES	capital	Between 300 and 500 thousand inhabitants	10	Rio de Janeiro - RJ	Teresópolis		Advanced special training	General dentistry	Private	Yes	Yes	Advanced special training	No	No		6	6	6	6	6	With colleagues, Congresses, short courses, long term courses, social networks, sites of educational institutions or research, Books, journals clinics	Weekly	No						No		7
2015-08-04 17:36:00	I agree to participate.	Female	1975	Espírito Santo - ES	capital	Between 300 and 500 thousand inhabitants	15	Rio de Janeiro - RJ	Valença		Advanced special training	Orthodontics	Private	Yes	Yes	Advanced special training	No	No		5	5	5	7	0	With colleagues, short courses, Sites of educational institutions or research	Monthly	No						No		7
2015-09-18 09:56:51	I agree to participate.	Female	1989	Minas Gerais - MG	capital	Over 1 million inhabitants	2	Minas Gerais - MG	Belo Horizonte		DDS	General dentistry	Private	Yes	No			No		5	5	5	5	8	books	Monthly	Yes	Monthly	national	FO-UFMG	Case report	8	No		3
2015-06-17 16:39:23	I agree to participate.	Male	1976	Santa Catarina - SC	city	Between 10 and 50 thousand inhabitants	17	Santa Catarina - SC	Florianópolis		Advanced special training	Endodontics	Private	Yes	No			No		1	7	7	10	10	Books, scientific journals, clinical journals	Sporadic	No						No		5
2015-06-18 09:22:01	I agree to participate.	Male	1962	Santa Catarina - SC	capital	Between 100 and 300 thousand inhabitants	29	Santa Catarina - SC	Florianópolis		DDS	General dentistry	Private	Yes	No			No		7	7	7	7	8	With colleagues, Congress, Sites of educational institutions or research, books, scientific journals, medical journals, class councils newspapers (eg CRO, CFO), Class Associations of Newspapers (eg ABO, ABCD)	Monthly	Yes	Monthly	national	Magazines, Newspapers, Books, Internet	Case report	7	No		0
2015-08-27 08:55:50	I agree to participate.	Female	1963	Goiás - GO	city	Between 50 and 100 thousand inhabitants	28	Sao Paulo-SP	LINS		Advanced special training	Endodontics	Private	Yes	No			No		6	7	7	7	7	Conferences, books, class councils newspapers (eg CRO, CFO), Class Associations of Newspapers (eg ABO, ABCD)	Monthly	Yes		national	Endodontics, ABO, UNNA NETWORK,	Case report, Clinical research	5	No		5
2015-12-16 18:52:40	I agree to participate.	Female	1974	Rio Grande do Sul - RS	city	Between 300 and 500 thousand inhabitants	17	Rio Grande do Sul - RS	pelotas		Advanced special training	Orthodontics	Private	Yes	No			No		8	8	8	9	9	Short courses, Books	Monthly	Yes	when I see some new subject	National, International	Dental pressure APCD, and other abo	Case Report, Expert opinion	6	No		4
2015-09-21 21:44:24	I agree to participate.	Female	1949	Minas Gerais - MG	capital	Over 1 million inhabitants	More than 40	Minas Gerais - MG	belo horizonte		DDS	General dentistry	Private	Yes	No			No		0	10	10	10	7	Short courses, books, class councils newspapers (eg CRO, CFO)	when I need or theme interssa me	Yes	when they procure get magazines, newspapers read all	national	CRO magazine's CFO of newspapers	case report, laboratory research, clinical research, epidemiological research	2	No		3
2015-09-22 08:26:59	I agree to participate.	Female	1987	Minas Gerais - MG	city	Between 5 and 10 thousand	6	Minas Gerais - MG	uberaba		DDS	Pediatric Dentistry	Private	Yes	Yes	Advanced special training	No	No		8	8	8	8	8	books		No						No		5
2015-09-18 11:59:52	I agree to participate.	Male	1977	Minas Gerais - MG	city	Between 10 and 50 thousand inhabitants	16	Minas Gerais - MG	alfenas		DDS	General dentistry	Private	No	No			No		10	10	10	10	10	I feel no need	I do not seek information	No						No		0
2015-12-23 12:37:40	I agree to participate.	Male	1977	Rio Grande do Sul - RS	city	Between 100 and 300 thousand inhabitants	5	Rio Grande do Sul - RS	Pelotas		DDS	General dentistry	Private	Yes	Yes	Advanced special training	Yes	No		8	8	8	8	8	Short courses, online courses, Blogs, social networks, sites of educational institutions or research, books, scientific journals, medical journals, class councils newspapers (eg CRO, CFO), Class Associations of Newspapers ( eg ABO, ABCD)	Weekly	No						No		5
2015-09-23 05:56:33	I agree to participate.	Male	1961	Rio Grande do Norte - RN	capital	Over 1 million inhabitants	27	Rio Grande do Norte - RN	natal		DDS	Prosthodontics	Private	Yes	No			No		7	6	8	5	6	with colleagues	Daily	No						No		4
2015-12-16 18:25:20	I agree to participate.	Female	1990	Rio Grande do Sul - RS	city	Between 300 and 500 thousand inhabitants	4	Rio Grande do Sul - RS	Cachoeira do Sul		Advanced special training	Orthodontics	Private	Yes	Yes	Advanced special training	No	No		10	10	10	10	8	With colleagues, Congresses, short courses, Books, journals clinics	Daily	No						No		5
2015-12-18 19:45:35	I agree to participate.	Female	1990	Rio Grande do Sul - RS	city	Between 10 and 50 thousand inhabitants	4	Rio Grande do Sul - RS	Santa Maria		Advanced special training	periodontics	Private	Yes	No			No		6	5	8	8	6	With colleagues, Congresses, short courses, long term courses, social networks, scientific journals, class councils newspapers (eg CRO, CFO)	Monthly	No						No		4
2015-07-24 15:50:52	I agree to participate.	Female	1982	Bahia - BA	city	Between 300 and 500 thousand inhabitants	10	Sao Paulo-SP	Araras		Advanced special training	Orthodontics	Private	Yes	No			No		10	10	5	5	5	With colleagues, Congresses, short courses, social networks, sites of educational institutions or research, books, scientific journals, clinical journals	qndo need	Yes	Monthly	national	Implant news, ortho science,	Case Report, Expert opinion, laboratory research, clinical research, literature reviews	2	No		8
2015-07-26 17:27:26	I agree to participate.	Female	1986	Bahia - BA	Both	Between 100 and 300 thousand inhabitants	6	Bahia - BA	salvador		MSc	Orthodontics	Private	Yes	No			No		10	10	10	10	10	Conferences, short courses, long term courses, books, scientific journals, clinical journals	Weekly	Yes	Weekly	International	American Journal of orthodontics. Angle Orthodontist, Dental Press orthodontics and orthopedics.	Case report, Editorial, laboratory research, clinical research literature review, systematic review and meta-analysis	10	No		8
2015-08-04 18:07:45	I agree to participate.	Male	1990	Espírito Santo - ES	city	Between 10 and 50 thousand inhabitants	2	Espírito Santo - ES	São Roque do Canaã		DDS	General dentistry	Private	Yes	No			No		10	10	10	10	10	Conferences, short courses, long term courses, Sites of educational institutions or research, books, scientific journals, clinical journals	Monthly	Yes	fortnightly	National, International	SciElo, CAPES	Case report, Clinical research, literature review, systematic review or meta-analysis	4	No		4
2015-08-05 21:37:14	I agree to participate.	Male	1981	Espírito Santo - ES	city	Between 100 and 300 thousand inhabitants	3	Espírito Santo - ES	vitoria		Advanced special training	Orthodontics	Private	Yes	No			No		8	8	7	7	7	Books, scientific journals	Weekly	Yes	Weekly	national	Dentalpress	The theme that I am in doubt.	5	No		9
2015-08-04 20:29:35	I agree to participate.	Female	1959	Espírito Santo - ES	capital	Between 300 and 500 thousand inhabitants	30	Sao Paulo-SP	São Paulo		DDS	General dentistry	Private	Yes	No			No		8	7	7	7	7	With colleagues, Congresses, short courses, Social Networking, Books, Class Councils newspapers (eg CRO, CFO)	Monthly	Yes	Monthly	national	Newspapers magazines books congress	Case report, Clinical research, epidemiological research	4	No		6
2015-08-04 18:20:22	I agree to participate.	Female	1973	Espírito Santo - ES	city	Between 100 and 300 thousand inhabitants	16	Rio de Janeiro - RJ	Nova Friburgo		Advanced special training	Pediatric Dentistry	Private	Yes	Yes	Advanced special training	No	No		10	10	10	10	10	Sites of educational institutions or research, books, scientific journals	Monthly	Yes	Monthly	national	Organ, science and public health	clinical research, epidemiological research, literature review, systematic review or meta-analysis	7	No		4
2015-09-19 21:32:12	I agree to participate.	Female	1965	Minas Gerais - MG	capital	Between 700,000 and 1 million inhabitants	5	Minas Gerais - MG	Belo Horizonte		DDS	General dentistry	Private	Yes	No			No		0	4	0	8	4	Conferences, clinics journals, class councils newspapers (eg CRO, CFO), Class Associations of Newspapers (eg ABO, ABCD)	Monthly	No						No		3
2015-08-04 19:01:11	I agree to participate.	Male	1959	Minas Gerais - MG	city	Between 10 and 50 thousand inhabitants	8	Rio de Janeiro - RJ	Itaperuna		Advanced special training	General dentistry	Private	Yes	Yes	Advanced special training	No	No		3	5	5	3	4	Social Networking, Books	qdo always have doubts'm going to social network	No						No		5
2015-09-18 11:00:19	I agree to participate.	Male	1962	Minas Gerais - MG	city	Between 10 and 50 thousand inhabitants	28	Minas Gerais - MG	Alfenas		Advanced special training	General dentistry	Private	Yes	No			Yes	Short-term training	8	9	8	5	7	Conferences, short courses, Books, journals clinics	semiannual	No						No		8
2015-10-02 19:05:22	I agree to participate.	Male	1976	Minas Gerais - MG	capital	Over 1 million inhabitants	2	Minas Gerais - MG	Belo Horizonte		Advanced special training	General dentistry	Private	Yes	Yes	MSc	No	Yes	Dental school	9	9	9	9	9	Conferences, scientific journals, clinical journals	Daily	Yes	Daily	National, International	Periodontology 2000, J. Periodontology	Case report, Clinical research, epidemiological research, literature review, systematic review or meta-analysis	1	No		8
2015-09-19 11:59:14	I agree to participate.	Female	1974	Minas Gerais - MG	capital	Over 1 million inhabitants	18	Minas Gerais - MG	Belo Horizonte		MSc	implantology	Private	Yes	Yes	Advanced special training	No	No		8	8	9	8	6	With colleagues, Congresses, short courses, long term courses, online courses, Sites of educational institutions or research, books, scientific journals, clinical journals	Weekly	Yes	Weekly	National, International	Perionews, implantopwrio	A systematic review and meta-analysis	0	Yes	A systematic review and meta-analysis	1
2015-09-19 09:29:03	I agree to participate.	Male	1970	Minas Gerais - MG	city	Between 5 and 10 thousand	22	Minas Gerais - MG	Três Corações		Advanced special training	General dentistry	Private	Yes	No			No		0	0	3	0	7	With colleagues, Congress, long term courses, Sites of educational institutions or research, books, scientific journals, medical journals, class councils newspapers (eg CRO, CFO), Class Associations of Newspapers (eg ABO, ABCD )	Yearly	Yes	few times	national	news implant	Case report A Literature Review	5	Yes	A systematic review and meta-analysis	3
2015-09-18 09:27:44	I agree to participate.	Female	1983	Minas Gerais - MG	city	Between 50 and 100 thousand inhabitants	10	Minas Gerais - MG	belo horizonte		Advanced special training	General dentistry	Private	Yes	No			No		5	5	7	7	7	With colleagues, Congresses, short courses, long term courses, Sites of educational institutions or research, books, scientific journals	Monthly	Yes	when specific cases	National, International	the latter being searched for was CBT in the area of ​​Class II malocclusion	Case report, Clinical research, literature review, systematic review or meta-analysis	2	Yes	A systematic review and meta-analysis	5
2015-09-22 12:17:35	I agree to participate.	Female	1982	Rio Grande do Norte - RN	capital	Between 700,000 and 1 million inhabitants	6	Rio Grande do Norte - RN	natal		MSc	Prosthodontics	Private	Yes	Yes	PhD	No	No		10	10	10	10	10	Conferences, short courses, long term courses, books, scientific journals, clinical journals	Weekly	Yes	Weekly	National, International	Journal of Prosthodontic Research; Brazilian Oral Research; Clinical Oral Implants Research	Case report, Clinical research, systematic review or meta-analysis	3	Yes	A systematic review and meta-analysis	4
2015-08-04 18:34:54	I agree to participate.	Female	1973	Espírito Santo - ES	city	Between 100 and 300 thousand inhabitants	2	Espírito Santo - ES	Vila Velha		MSc	Public health	Private	Yes	Yes	MSc	No	No		8	8	9	8	8	Conferences, online courses, books, medical journals, class councils newspapers (eg CRO, CFO)	Weekly	Yes	Monthly	national	VHL, BIREME, SCIELO	Case report, Editorial, literature review, systematic review and meta-analysis	7	Yes	A systematic review and meta-analysis	9
2015-09-22 18:15:21	I agree to participate.	Female	1985	Rio Grande do Norte - RN	capital	Between 700,000 and 1 million inhabitants	7	Rio Grande do Norte - RN	NATAL		MSc	Public health	Private	Yes	Yes	PhD	No	Yes	Dental school and Advanced special training	10	10	10	10	10	Short courses, books, scientific journals, clinical journals	Monthly	Yes	Monthly	National, International	Oral Dentisty, Brazilian Oral dentist, Pediatric Journal, Public Health Notebooks, Science and Public Health	Editorials, clinical research, epidemiological research, systematic review or meta-analysis	4	Yes	A systematic review and meta-analysis	8
2015-08-05 20:16:12	I agree to participate.	Female	1961	Espírito Santo - ES	capital	Between 500 and 700 thousand inhabitants	30	Espírito Santo - ES	Vitória		DDS	General dentistry	Private	Yes	No			No		5	5	10	10	6	Congresses, Sites of educational institutions or research	Monthly	Yes	Monthly	national	Usually read articles on the Internet	Case report	5	Yes	Case report	4
2015-09-18 10:13:31	I agree to participate.	Male	1959	Minas Gerais - MG	city	Between 100 and 300 thousand inhabitants	29	Minas Gerais - MG	três Corações		DDS	Endodontics	Private	Yes	No			No		0	5	7	7	7	online courses, books, clinics journals	Daily	Yes	Daily	national	ident of video lessons, video lessons dfl, cro newspaper, cro magazine.	Case report	7	Yes	Case report	7
2015-09-18 12:18:08	I agree to participate.	no response	1987	Minas Gerais - MG	city	Between 10 and 50 thousand inhabitants	5	Sao Paulo-SP	Campos altos		Advanced special training	Endodontics	Private	Yes	Yes	Advanced special training	No	No		0	0	0	3	1	Social networks	Weekly	Yes	Monthly	national	scielo	Case report	3	Yes	Case report	3
2015-07-24 22:00:01	I agree to participate.	no response	1986	Bahia - BA	city	Between 100 and 300 thousand inhabitants	5	Alagoas - AL	Maceió		Advanced special training	Orthodontics	Private	Yes	Yes	Advanced special training	No	No		10	10	10	10	5	Short courses, books, class councils newspapers (eg CRO, CFO)	Weekly	Yes	Monthly	national	Cro, cfo, abmol.	Case report A Literature Review	4	Yes	Case report	2
2015-06-18 14:42:15	I agree to participate.	Male	1979	Santa Catarina - SC	city	Up to 5000 people	14	Rio Grande do Sul - RS	Pelotas		Advanced special training	Orthodontics	Private	Yes	Yes	Short-term training	No	No		6	6	3	3	9	Short courses, scientific journals, clinical journals	Weekly	Yes	Monthly	national	JBO, DENTAL PRESS,	Case report A Literature Review	1	Yes	Case report	3
2015-08-04 18:12:26	I agree to participate.	Male	1953	Espírito Santo - ES	city	Between 100 and 300 thousand inhabitants	37	Espírito Santo - ES	vitoria		Advanced special training	Orthodontics	Private	Yes	No			No		10	10	10	10	10	With colleagues, Congresses, short courses, scientific journals, medical journals, professional associations newspapers (eg ABO, ABCD)	Monthly	Yes	Monthly	national	orthodontic clinic magazine -dental pressure	Case report A Literature Review	4	Yes	Case report	5
2015-09-19 10:00:37	I agree to participate.	Male	1979	Minas Gerais - MG	capital	Over 1 million inhabitants	13	Minas Gerais - MG	Varginha		Advanced special training	Orthodontics	Private	Yes	No			No		3	3	4	3	3	Long term courses	Weekly	Yes	Monthly	national	dental express	case report, Editorials	5	Yes	Case report	5
2015-08-05 19:22:19	I agree to participate.	Female	1959	Espírito Santo - ES	capital	Between 700,000 and 1 million inhabitants	32	Espírito Santo - ES	Vitória		DDS	Prosthodontics	Private	Yes	No			No		0	5	5	5	7	online courses, scientific journals	Monthly	Yes	Monthly	national	Brazilian Dental Journal, Journal Dental Science,	case report, Editorials, Clinical Research	5	Yes	Case report	5
2015-10-03 22:02:36	I agree to participate.	Female	1954	Minas Gerais - MG	city	Between 50 and 100 thousand inhabitants	36	Minas Gerais - MG	Diamantina		DDS	General dentistry	Private	Yes	No			No		5	10	10	10	10	With colleagues, Congresses, short courses, social networks, sites of educational institutions or research, books, scientific journals, medical journals, class councils newspapers (eg CRO, CFO), Class Associations of Newspapers (eg ABO ABCD)	Occasionally	Yes	Monthly	national	CRO magazine Journal of CRO Magazine ABO	case report, Expert opinion, clinical research, epidemiological research	5	Yes	Case report	5
2015-09-22 11:37:15	I agree to participate.	Female	1985	Rio Grande do Norte - RN	capital	Over 1 million inhabitants	5	Rio Grande do Norte - RN	Natal		DDS	General dentistry	Private	Yes	No			No		1	3	8	8	8	Sites of educational institutions or research books		Yes		National, International	Pubmed Forgot others when	case report, Expert opinion, laboratory research, clinical research, epidemiological research	0	Yes	Case report	1
2015-06-17 12:31:57	I agree to participate.	Female	1974	Santa Catarina - SC	city	Between 300 and 500 thousand inhabitants	16	Santa Catarina - SC	Itajaí		Advanced special training	General dentistry	Private	Yes	Yes	Short-term training	No	No		8	7	9	7	8	With colleagues, short courses, long term courses, online courses, Blogs, social networks, sites of educational institutions or research, books, scientific journals, clinical journals	Daily	Yes	Weekly	national	Magazines Clinic, RGO	Case Report, Expert opinion, literature reviews	6	Yes	Case report	8
2015-09-18 11:06:54	I agree to participate.	Female	1976	Minas Gerais - MG	capital	Over 1 million inhabitants	17	Minas Gerais - MG	BELO hORIZONTE		Advanced special training	Pediatric Dentistry	Private	Yes	No			No		10	9	10	9	10	With colleagues, short courses, long term courses, Sites of educational institutions or research, scientific journals, clinical journals	WHEN I FEEL THE NEED	Yes	WHEN I FEEL NEEDED	National, International	https://www.icdas.org/, Walter Pinto Junior 1 - Prenatal Diagnosis (Prenatal diagnosis) 1 Department of Medical Genetics, School of Medical Sciences, Unicamp. PO Box 1170 13001-970 Campinas -SP.- Science & Public Health - On-line version ISSN 1678-4561, Recent molecular advances and genetic-clinical aspects of Down syndrome (Recent molecular advances and aspects of clinical genetics in Down syndr…	case report, laboratory investigations, review of literature, books and annual	5	Yes	Case report	8
2015-08-20 09:43:03	I agree to participate.	Male	1966	Espírito Santo - ES	city	Between 700,000 and 1 million inhabitants	22	Minas Gerais - MG	gov.valadares		Advanced special training	Orthodontics	Private	Yes	No			No		9	9	9	7	8	Congress, Books, journals clinics	Monthly	Yes	Monthly	national	dental press	Clinical research	7	Yes	Case report	4
2015-12-19 08:34:21	I agree to participate.	Male	1969	Rio de Janeiro - RJ	capital	Over 1 million inhabitants	20	Rio de Janeiro - RJ	Rio de Janeiro		Advanced special training	Orthodontics	Private	Yes	No			No		0	0	2	2	10	books	Weekly	Yes	Weekly	National, International	orthodontics	Expert opinion, clinical research	8	Yes	Case report	3
2015-07-27 14:59:18	I agree to participate.	Male	1964	Minas Gerais - MG	city	Between 10 and 50 thousand inhabitants	25	Minas Gerais - MG	Itaúna		MSc	Radiology	Private	Yes	Yes	PhD	No	Yes	MSc or PhD	8	9	10	9	9	scientific journals	Daily	Yes	Daily	International	uuu	laboratory research	9	Yes	Case report	7
2015-06-22 11:49:59	I agree to participate.	Male	1974	Santa Catarina - SC	Both	Between 10 and 50 thousand inhabitants	14	Rio Grande do Sul - RS	pelotas		Advanced special training	Orthodontics	Private	Yes	Yes	Short-term training	No	Yes	Short-term training	3	7	7	7	7	With colleagues, social networks, Books	Daily	No						Yes	Case report	4
2015-12-18 13:31:36	I agree to participate.	Female	1980	Santa Catarina - SC	capital	Between 300 and 500 thousand inhabitants	10	Rio Grande do Sul - RS	Pelotas		Advanced special training	Orthodontics	Private	Yes	Yes	Advanced special training	No	No		3	4	4	4	4	Conferences, books, scientific journals, clinical journals	Weekly	No						Yes	Case report	3
2015-08-05 09:14:34	I agree to participate.	Female	1962	Espírito Santo - ES	capital	Between 500 and 700 thousand inhabitants	31	Espírito Santo - ES	vitoria		Advanced special training	Prosthodontics	Private	Yes	No			No		10	10	10	10	9	Conferences, short courses, online courses	Monthly	No						Yes	Case report	5
2015-09-21 16:51:09	I agree to participate.	Male	1989	Minas Gerais - MG	city	Between 10 and 50 thousand inhabitants	2	Minas Gerais - MG	Itaúna		DDS	periodontics	Private	Yes	Yes	Advanced special training	Yes	No		8	8	8	8	8	scientific journals	Daily	No						Yes	Case report	10
2015-06-17 17:09:13	I agree to participate.	Male	1976	Santa Catarina - SC	city	Between 100 and 300 thousand inhabitants	15	Rio Grande do Sul - RS	Pelotas		MSc	Orthodontics	Private	Yes	No			No		2	3	3	3	2	Short courses, clinics journals	Monthly	No						Yes	Case report	2
2015-12-18 19:15:50	I agree to participate.	Female	1987	Rio de Janeiro - RJ	capital	Over 1 million inhabitants	7	Rio de Janeiro - RJ	Duque de Caxias		Advanced special training	Prosthodontics	Private	Yes	No			No		2	2	2	2	2	Short courses, Social Networking, Books	Monthly	No						Yes	Case report	0
2015-09-18 09:21:44	I agree to participate.	Female	1970	Minas Gerais - MG	capital	Over 1 million inhabitants	22	Minas Gerais - MG	Belo Horizonte		DDS	General dentistry	Private	Yes	No			No		4	4	7	7	5	Short duration curses	according to the necessity	No						Yes	Case report	2
2015-12-18 20:17:27	I agree to participate.	Male	1976	Rio Grande do Sul - RS	city	Between 10 and 50 thousand inhabitants	11	Rio Grande do Sul - RS	Pelotas		DDS	General dentistry	Private	Yes	No			No		5	3	6	5	3	With colleagues, Blogs, Sites of educational institutions or research, books, scientific journals, clinical journals	Weekly	No						Yes	Case report	7
2015-08-04 20:46:46	I agree to participate.	Female	1977	Espírito Santo - ES	Both	Between 100 and 300 thousand inhabitants	17	Sao Paulo-SP	Marilia		Advanced special training	Endodontics	Private	Yes	No			No		10	10	10	10	10	With colleagues, Congresses, short courses, long term courses, Sites of educational institutions or research books	Doubt	No						Yes	Case report	4
2015-09-27 22:30:32	I agree to participate.	Male	1974	Minas Gerais - MG	city	Between 10 and 50 thousand inhabitants	13	Sao Paulo-SP	RIBEIRAO Preto		Advanced special training	Orthodontics	Private	Yes	No			No		3	3	3	3	4	With colleagues, short courses, Books, journals clinics	Daily	No						Yes	Case report	5
2015-08-04 17:44:10	I agree to participate.	Female	1977	Espírito Santo - ES	city	Between 50 and 100 thousand inhabitants	16	Espírito Santo - ES	VITORIA		Advanced special training	Endodontics	Private	Yes	No			No		8	8	6	6	5	With colleagues, short courses, social networks, sites of educational institutions or research	Monthly	No						Yes	Case report	7
2015-09-18 12:23:00	I agree to participate.	Female	1979	Minas Gerais - MG	city	Between 500 and 700 thousand inhabitants	13	Minas Gerais - MG	Montes claros		Advanced special training	Prosthodontics	Private	Yes	No			Yes	Short-term training	5	5	6	7	8	With colleagues, online courses, social networks, sites of educational institutions or research books	Yearly	Yes	Monthly	national	online journals necessary theme	Case report A Literature Review	5	Yes	Case report A Literature Review	8
2015-09-21 09:23:11	I agree to participate.	Female	1992	Minas Gerais - MG	capital	Over 1 million inhabitants	1	Minas Gerais - MG	Belo Horizonte		DDS	General dentistry	Private	Yes	No			No		0	1	10	6	7	Conferences, short courses, long term courses, books, scientific journals	Monthly	Yes	Monthly	national	I do not remember by heart now.	Case report A Literature Review	4	Yes	Case report A Literature Review	7
2015-09-18 18:42:11	I agree to participate.	Female	1964	Minas Gerais - MG	capital	Over 1 million inhabitants	25	Minas Gerais - MG	belo horizaonte		Advanced special training	General dentistry	Private	Yes	No			No		5	7	8	10	10	Short courses, books, scientific journals, class councils newspapers (eg CRO, CFO)	Monthly	Yes	semiannual	national	CRO magazine	Case report A Literature Review	3	Yes	Case report A Literature Review	8
2015-09-22 21:30:20	I agree to participate.	Female	1975	Minas Gerais - MG	city	Between 10 and 50 thousand inhabitants	18	Sao Paulo-SP	Araçatuba		Advanced special training	General dentistry	Private	Yes	No			No		4	4	3	4	4	Short courses, Sites of educational institutions or research, Books, journals clinics	Weekly	Yes	As the need	national	magazine implantnews	Case report A Literature Review	1	Yes	Case report A Literature Review	4
2015-09-18 13:50:19	I agree to participate.	Male	1975	Minas Gerais - MG	capital	Between 100 and 300 thousand inhabitants	17	Minas Gerais - MG	Itaúna		Advanced special training	General dentistry	Private	Yes	Yes	Short-term training	No	No		8	8	8	8	8	With colleagues, Scientific journals	Monthly	Yes	Monthly	national	pubmed, Ciello,	Case report A Literature Review	6	Yes	Case report A Literature Review	7
2015-08-05 11:01:27	I agree to participate.	Female	1966	Espírito Santo - ES	capital	Between 100 and 300 thousand inhabitants	2	Espírito Santo - ES	Vila velha		Advanced special training	General dentistry	Private	Yes	Yes	Advanced special training	Yes	Yes	high school	6	10	10	10	10	Conferences, short courses, Sites of educational institutions or research, books, scientific journals, clinical journals	Daily	Yes	Daily	National, International	JOE,	Case Report, Expert opinion, literature reviews	3	Yes	Case report A Literature Review	3
2015-09-18 21:17:26	I agree to participate.	Male	1969	Minas Gerais - MG	city	Between 10 and 50 thousand inhabitants	23	Minas Gerais - MG	Afenas		DDS	Orthodontics	Private	Yes	No			No		4	4	4	4	4	With colleagues, short courses, social networks, sites of educational institutions or research, books, scientific journals, medical journals, class councils newspapers (eg CRO, CFO), Class Associations of Newspapers (eg ABO, A B C D)	Weekly	Yes	Weekly	national	CRO.jornais magazine search odontologia.site	case report, laboratory research, clinical research, literature review	7	Yes	Case report A Literature Review	4
2015-09-19 22:33:38	I agree to participate.	Male	1958	Bahia - BA	city	Between 50 and 100 thousand inhabitants	30	Minas Gerais - MG	Belo Horizonte		Advanced special training	Prosthodontics	Private	Yes	No			No		10	10	10	10	10	Conferences, scientific journals, medical journals, class councils newspapers (eg CRO, CFO)	Daily	No						Yes	Case report A Literature Review	8
2015-09-18 11:25:54	I agree to participate.	Female	1980	Minas Gerais - MG	city	Between 10 and 50 thousand inhabitants	12	Sao Paulo-SP	Ribeirão Preto		DDS	Orthodontics	Private	Yes	No			Yes	Short-term training	7	7	7	7	7	Short courses, long term courses, online courses, social networks, books, scientific journals, medical journals, class councils newspapers (eg CRO, CFO), Class Associations of Newspapers (eg ABO, ABCD )	Daily	Yes	Monthly	national	Perionews	Case report, Clinical research	2	Yes	Case report, Clinical research	3
2015-06-17 16:43:17	I agree to participate.	Male	1973	Santa Catarina - SC	city	Between 5 and 10 thousand	15	Rio Grande do Sul - RS	pelotas		Advanced special training	Orthodontics	Private	Yes	No			No		7	9	9	9	9	Short courses, Sites of educational institutions or research, books, scientific journals, clinical journals	Monthly	Yes	Monthly	national	dentalpress magazine ortoscience, abo pr, online cepeo	case report, Expert opinion, clinical research, literature review	7	Yes	Case report, Clinical research	3
2015-09-18 09:36:35	I agree to participate.	Female	1977	Minas Gerais - MG	capital	Over 1 million inhabitants	15	Minas Gerais - MG	Belo Horizonte		Advanced special training	Orthodontics	Private	Yes	No			Yes	Dental school and Short-term training	10	10	10	8	8	Sites of educational institutions or research books	I do not seek information	Yes	Bimonthly	National, International	AJODO, Dental Press, Journal of Pediatrics, Journal of CROMG	Case Report, Expert opinion, Editorial, laboratory research, clinical research, literature reviews	4	Yes	Case report, Clinical research	9
2015-09-22 11:11:33	I agree to participate.	Female	1972	Minas Gerais - MG	city	Between 10 and 50 thousand inhabitants	1	Minas Gerais - MG	Alfenas		DDS	General dentistry	Private	Yes	No			No		8	8	6	6	9	With colleagues, books, scientific journals, medical journals, class councils newspapers (eg CRO, CFO)	Daily	Yes	Daily	National, International	colleges magazine, published works, CRF magazines, etc.	case report, Expert opinion, Editorials, Clinical research, epidemiological research, literature review	6	Yes	Case report, Clinical research	4
2015-09-21 08:13:38	I agree to participate.	Male	1962	Minas Gerais - MG	city	Between 100 and 300 thousand inhabitants	28	Minas Gerais - MG	Alfenas		Advanced special training	Orthodontics	Private	Yes	No			Yes	Advanced special training	7	8	9	8	8	With colleagues, Congresses, short courses, Sites of educational institutions or research, books, scientific journals	Weekly	Yes	Monthly	national	Magazine Orthodontics SPO AJODO	case report, Expert opinion, Editorials, Clinical research, literature review	4	Yes	Case report, Clinical research	6
2015-09-18 20:32:20	I agree to participate.	Male	1986	Minas Gerais - MG	capital	Over 1 million inhabitants	6	Minas Gerais - MG	Belo horizonte		Advanced special training	Orthodontics	Private	Yes	Yes	Short-term training	No	No		8	6	4	3	5	With colleagues, Congresses, short courses, long term courses, online courses, Blogs, Social Networks, Scientific journals, class councils newspapers (eg CRO, CFO), Class Associations of Newspapers (eg ABO , A B C D)	Weekly	Yes	Monthly	national	Ortospo Implantnews	Case reports, editorials, clinical research, epidemiological research, literature review	8	Yes	Case report, Clinical research	5
2015-06-22 09:40:48	I agree to participate.	Female	1977	Santa Catarina - SC	capital	Between 300 and 500 thousand inhabitants	15	Santa Catarina - SC	Florianópolis		Advanced special training	General dentistry	Private	Yes	No			No		9	9	10	9	9	Conferences, short courses, long term courses, online courses, books, scientific journals, clinical journals	Weekly	Yes	Weekly	national	clinical journal	Case report, Clinical research	4	Yes	Case report, Clinical research, literature review	2
2015-09-23 12:25:34	I agree to participate.	Female	1982	Minas Gerais - MG	city	Between 10 and 50 thousand inhabitants	9	Minas Gerais - MG	Alfenas		Advanced special training	Orthodontics	Private	Yes	No			Yes	Short-term training	0	0	5	7	3	With colleagues, short courses, long term courses, books, scientific journals, clinical journals	Weekly	Yes	Weekly	national	ImplantNews,	Case report, Clinical research, literature review	1	Yes	Case report, Clinical research, literature review	6
2015-08-04 17:50:41	I agree to participate.	Female	1989	Espírito Santo - ES	city	Between 10 and 50 thousand inhabitants	1	Minas Gerais - MG	Governador Valadares		Advanced special training	Endodontics	Private	Yes	Yes	Advanced special training	Yes	No		1	9	9	1	9	scientific journals	Monthly	Yes	Monthly	National, International	JOE	Case report, Clinical research, literature review	3	Yes	Case report, Clinical research, literature review	4
2015-07-24 15:43:45	I agree to participate.	Male	1988	Bahia - BA	capital	Over 1 million inhabitants	4	Bahia - BA	Salvador		Advanced special training	General dentistry	Private	Yes	Yes	Advanced special training	No	No		8	8	10	10	8	With colleagues, books, scientific journals, clinical journals	Monthly	No						Yes	Case report, Clinical research, literature review	7
2015-10-05 13:55:15	I agree to participate.	Female	1975	Minas Gerais - MG	capital	Over 1 million inhabitants	16	Minas Gerais - MG	BELO HORIZONTE		MSc	Orthodontics	Private	Yes	Yes	Short-term training	No	No		8	8	8	5	8	With colleagues, Congresses, short courses, Books	Monthly	Yes	sporadic	National, International	DENTAL PRESS, AJO, JCO, ANGLE	Case report, Clinical research, literature review, systematic review or meta-analysis	8	Yes	Case report, Clinical research, literature review, systematic review or meta-analysis	8
2015-09-18 09:17:31	I agree to participate.	Male	1974	Minas Gerais - MG	city	Between 100 and 300 thousand inhabitants	19	Minas Gerais - MG	itauna		Advanced special training	General dentistry	Private	Yes	No			Yes	Short-term training	7	7	5	5	8	With colleagues, Congress, Sites of educational institutions or research books	Monthly	No						Yes	Case report, Clinical research, systematic review or meta-analysis	7
2015-07-27 15:51:22	I agree to participate.	Male	1975	Bahia - BA	Both	Over 1 million inhabitants	1	Bahia - BA	Lauro de Freitas		DDS	Prosthodontics	Private	Yes	No			Yes	Advanced special training	8	8	8	9	8	Conferences, online courses, books, scientific journals, class councils newspapers (eg CRO, CFO), Internet	Daily	Yes	Weekly	National, International	scielo; RGO	case report, Editorials, laboratory research, clinical research, literature review	4	Yes	case report, Editorials, laboratory research, clinical research, literature review	8
2015-09-23 15:54:22	I agree to participate.	Male	1974	Rio Grande do Norte - RN	capital	Between 700,000 and 1 million inhabitants	9	Rio Grande do Norte - RN	Natal		DDS	Prosthodontics	Private	Yes	No			Yes	Short-term training	8	8	10	10	10	Conferences, online courses, Blogs, Social Networking, Books, Scientific journals	Weekly	No						Yes	case report, Editorials, literature review	5
2015-09-18 13:30:17	I agree to participate.	Male	1974	Minas Gerais - MG	city	Between 10 and 50 thousand inhabitants	19	Minas Gerais - MG	Alfenas		Advanced special training	Orthodontics	Private	Yes	No			No		8	8	8	8	8	With colleagues, long-term courses, Books	Monthly	Yes	Monthly	national	Dental Press Journal, Continuing Education System Pro-Dental	case report, Editorials, laboratory research, clinical research, literature review	5	Yes	Case Report, Expert opinion	5
2015-10-04 10:46:41	I agree to participate.	Female	1971	Rio Grande do Norte - RN	capital	Over 1 million inhabitants	23	Rio Grande do Norte - RN	Natal		Advanced special training	Orthodontics	Private	Yes	No			No		9	9	9	9	9	Short courses, long term courses, social networks, sites of educational institutions or research, books, scientific journals	Monthly	Yes	Monthly	National, International	Magazines with content of orthodontic cases	Case Report, Expert opinion, clinical research, epidemiological research, literature review, systematic review and meta-analysis	6	Yes	Case Report, Expert opinion	5
2015-09-18 12:04:22	I agree to participate.	Female	1979	Minas Gerais - MG	city	Up to 5000 people	14	Sao Paulo-SP	Franca		Advanced special training	Orthodontics	Private	Yes	No			No		10	9	4	2	8	Sites of educational institutions or research, books, scientific journals, clinical journals	Weekly	Yes	Monthly	national	Dental Press, the ABOMG magazine.	case report, Expert opinion, clinical research, literature review	2	Yes	Case Report, Expert opinion	5
2015-07-30 10:23:17	I agree to participate.	Male	1985	Bahia - BA	city	Between 100 and 300 thousand inhabitants	8	Sergipe - SE	Aracaju		Advanced special training	Orthodontics	Private	Yes	Yes	MSc	No	No		7	7	7	5	8	With colleagues, short courses, books, scientific journals	Monthly	Yes	Monthly	National, International	DentalPress ...	case report, Expert opinion, clinical research, literature review	5	Yes	Case Report, Expert opinion	8
2015-09-18 15:03:44	I agree to participate.	Male	1965	Minas Gerais - MG	city	Between 10 and 50 thousand inhabitants	25	Minas Gerais - MG	Juiz de Fora		DDS	General dentistry	Private	Yes	No			No		8	0	2	2	0	Blogs, social networks, sites of educational institutions or research, books, medical journals, class councils newspapers (eg CRO, CFO), Class Associations of Newspapers (eg ABO, ABCD)	Daily	Yes	Daily	national	indenting	case report, Expert opinion, Editorials	0	Yes	Case Report, Expert opinion	5
2015-12-18 15:20:33	I agree to participate.	Female	1986	Rio Grande do Sul - RS	city	Between 300 and 500 thousand inhabitants	3	Rio Grande do Sul - RS	Pelotas		DDS	General dentistry	Private	Yes	Yes	Advanced special training	Yes	No		7	6	5	4	3	With colleagues, Books, journals clinics	Monthly	No						Yes	Case Report, Expert opinion	7
2015-09-18 15:05:49	I agree to participate.	Female	1980	Minas Gerais - MG	city	Between 10 and 50 thousand inhabitants	13	Minas Gerais - MG	Lavras		DDS	Prosthodontics	Private	Yes	No			No		6	8	6	5	5	With colleagues, short courses, online courses, social networks, sites of educational institutions or research, books, scientific journals, class councils newspapers (eg CRO, CFO)	Monthly	No						Yes	Case Report, Expert opinion	8
2015-09-18 12:11:42	I agree to participate.	Male	1974	Minas Gerais - MG	city	Between 5 and 10 thousand	4	Minas Gerais - MG	Belo Horizonte		DDS	General dentistry	Private	Yes	Yes	Advanced special training	Yes	No		7	7	6	6	7	With colleagues, short courses, Sites of educational institutions or research, books, scientific journals	Monthly	No						Yes	Case Report, Expert opinion	4
2015-06-22 14:11:49	I agree to participate.	Male	1962	Santa Catarina - SC	city	Between 100 and 300 thousand inhabitants	29	Santa Catarina - SC	criciuma		Advanced special training	implantology	Private	Yes	No			No		8	8	9	1	1	With colleagues, Conferences, books, scientific journals, clinical journals	Weekly	Yes	Monthly	national	news implant	Case report, Clinical research	1	Yes	case report, Expert opinion, clinical research	2
2015-12-17 08:30:21	I agree to participate.	Male	1975	Rio Grande do Sul - RS	city	Between 100 and 300 thousand inhabitants	17	Rio Grande do Sul - RS	pelotas		PhD	Buco-maxillofacial surgery	Private	Yes	Yes	Advanced special training	No	Yes	Dental school and Short-term training	10	10	10	10	10	With colleagues, Congresses, short courses, Sites of educational institutions or research, books, scientific journals	Weekly	Yes	Weekly	national	full science, JOMI,	case report, Expert opinion, clinical research, literature review	5	Yes	case report, Expert opinion, clinical research	3
2015-06-17 18:37:15	I agree to participate.	Male	1974	Santa Catarina - SC	city	Between 5 and 10 thousand	18	Rio Grande do Sul - RS	Pelotas		Advanced special training	implantology	Private	Yes	Yes	Short-term training	No	No		9	10	10	10	8	With colleagues, Blogs, Social Networking, Books, scientific journals, clinical journals	Daily	Yes	Monthly	national	Implant news, news period	case report, Expert opinion, laboratory research, clinical research	5	Yes	case report, Expert opinion, clinical research	6
2015-12-19 00:48:43	I agree to participate.	Male	1982	Rio Grande do Sul - RS	city	Up to 5000 people	11	Rio Grande do Sul - RS	Pelotas		Advanced special training	implantology	Private	Yes	No			No		7	6	7	5	8	Conferences, short courses, long term courses, social networks, sites of educational institutions or research, Books, journals clinics	Daily	No						Yes	case report, Expert opinion, clinical research	8
2015-09-20 13:20:54	I agree to participate.	Female	1959	Minas Gerais - MG	city	Between 50 and 100 thousand inhabitants	33	Minas Gerais - MG	Juiz de Fora		Advanced special training	Pediatric Dentistry	Private	Yes	No			No		10	10	10	8	9	Congress, long term courses, Sites of educational institutions or research, books, scientific journals, clinical journals	Monthly	No						Yes	case report, Expert opinion, clinical research	8
2015-07-24 17:23:19	I agree to participate.	Female	1988	Bahia - BA	city	Between 10 and 50 thousand inhabitants	2	Bahia - BA	Lauro de Freitas		Advanced special training	General dentistry	Private	Yes	Yes	Advanced special training	Yes	No		8	8	9	9	8	With colleagues, short courses, Sites of educational institutions or research, books, scientific journals, medical journals, class councils newspapers (eg CRO, CFO)	Daily	No						Yes	case report, Expert opinion, clinical research	8
2015-08-04 19:19:01	I agree to participate.	Male	1989	Espírito Santo - ES	city	Between 10 and 50 thousand inhabitants	3	Espírito Santo - ES	Santa Tereza		Advanced special training	Orthodontics	Private	Yes	Yes	Advanced special training	No	No		6	6	6	4	4	With colleagues, Sites of educational institutions or research	Daily	No						Yes	case report, Expert opinion, clinical research	5
2015-12-18 15:11:35	I agree to participate.	Male	1978	Rio de Janeiro - RJ	capital	Over 1 million inhabitants	7	Rio de Janeiro - RJ	Rio de Janeiro		DDS	General dentistry	Private	Yes	No			No		7	7	7	7	7	With colleagues, Conferences, courses online, social networks, sites of educational institutions or research, books, scientific journals, clinical journals	Weekly	Yes	Weekly	National, International	ImplantNews JOMI	Case Report, Expert opinion, literature review, systematic review and meta-analysis	2	Yes	case report, Expert opinion, clinical research, literature review	9
2015-09-18 12:18:26	I agree to participate.	Female	1970	Minas Gerais - MG	city	Between 50 and 100 thousand inhabitants	19	Minas Gerais - MG	Belo horizonte		Advanced special training	General dentistry	Private	Yes	Yes	Advanced special training	Yes	Yes	Short-term training	9	10	10	10	10	Long term courses, books, scientific journals, clinical journals	Monthly	Yes	Weekly	International	Capes, scielo, periodicals	Editorials, Clinical research, literature review	4	Yes	case report, Expert opinion, clinical research, literature review	8
2015-09-18 12:13:48	I agree to participate.	Male	1968	Minas Gerais - MG	city	Between 10 and 50 thousand inhabitants	24	Espírito Santo - ES	Vitória		Advanced special training	Endodontics	Private	Yes	No			No		5	5	10	10	10	Conferences, short courses, Blogs, Books, Class Councils newspapers (eg CRO, CFO)	Only when I see I need to know more about certain specific subject	No						Yes	case report, Expert opinion, clinical research, literature review	5
2015-06-17 16:05:18	I agree to participate.	Female	1980	Santa Catarina - SC	capital	Between 500 and 700 thousand inhabitants	10	Rio Grande do Sul - RS	Pelotas		Advanced special training	Orthodontics	Private	Yes	Yes	Advanced special training	No	No		7	9	10	10	10	Congress, Social Networking, Books	Daily	No						Yes	case report, Expert opinion, clinical research, literature review	8
2015-09-19 07:40:49	I agree to participate.	Male	1962	Minas Gerais - MG	capital	Over 1 million inhabitants	30	Minas Gerais - MG	Belo Horizonte		MSc	Orthodontics	Private	Yes	No			Yes	Advanced special training	9	9	10	9	10	Congresses, Sites of educational institutions or research, books, scientific journals, clinical journals	Weekly	Yes	Monthly	National, International	American Journal of Orthodontics; angle orthodontics, Journal of Clinical Orthodontics, Seminars in Orthodontics, dental mp pressure orthodontics, orthoscience.	Case Report, Expert opinion, Editorial, laboratory research, clinical research, epidemiological research, literature review, systematic review and meta-analysis	5	Yes	Case Report, Expert opinion, Editorial, systematic review and meta-analysis	9
2015-09-24 11:06:36	I agree to participate.	Male	1975	Rio Grande do Norte - RN	city	Between 100 and 300 thousand inhabitants	4	Rio Grande do Norte - RN	Natal		DDS	General dentistry	Private	Yes	No			Yes	Dental school	10	6	10	10	6	With colleagues, Congresses, short courses, social networks, sites of educational institutions or research, books, class councils newspapers (eg CRO, CFO)	Weekly	No						Yes	case report, Expert opinion, Editorials, laboratory research, clinical research, literature review, systematic review or meta-analysis, experience of colleagues	6
2015-08-06 09:15:04	I agree to participate.	Female	1987	Espírito Santo - ES	capital	Between 100 and 300 thousand inhabitants	4	Espírito Santo - ES	Vitória		Advanced special training	Endodontics	Private	Yes	No			No		10	10	10	10	10	With colleagues, Congresses, short courses, long term courses, Blogs, social networks, sites of educational institutions or research, books, scientific journals, medical journals, class councils newspapers (eg CRO, CFO), Newspapers Class Associations (eg ABO ABCD)	Weekly	Yes	Monthly	National, International	JOE	case report, laboratory research, clinical research	7	Yes	case report, Expert opinion, laboratory research, clinical research	5
2015-09-22 11:27:27	I agree to participate.	Male	1992	Rio Grande do Norte - RN	capital	Over 1 million inhabitants	3	Minas Gerais - MG	Três corações		DDS	General dentistry	Private	Yes	Yes	Advanced special training	Yes	No		9	9	9	7	7	With colleagues, short courses, online courses, Sites of educational institutions or research books	Weekly	No						Yes	case report, Expert opinion, laboratory research, clinical research	9
2015-09-22 11:32:50	I agree to participate.	Male	1992	Rio Grande do Norte - RN	capital	Over 1 million inhabitants	3	Minas Gerais - MG	Três corações		DDS	General dentistry	Private	Yes	Yes	Advanced special training	Yes	No		9	9	9	7	7	With colleagues, short courses, online courses, Sites of educational institutions or research books	Weekly	No						Yes	case report, Expert opinion, laboratory research, clinical research	9
2015-08-04 22:58:46	I agree to participate.	Male	1981	Espírito Santo - ES	capital	Between 100 and 300 thousand inhabitants	10	Espírito Santo - ES	Vitória		Advanced special training	Orthodontics	Private	Yes	No			No		10	10	10	10	10	With colleagues, Congresses, short courses, online courses, social networks, sites of educational institutions or research, clinical journals	Daily	No						Yes	Case Report, Expert opinion, laboratory research, clinical research, literature reviews	8
2015-09-21 11:39:56	I agree to participate.	Male	1962	Minas Gerais - MG	city	Between 50 and 100 thousand inhabitants	28	Minas Gerais - MG	Três Corações		Advanced special training	Endodontics	Private	Yes	No			Yes	Short-term training	10	10	7	0	0	Conferences, short courses, books, scientific journals	Daily	No						Yes	Case Report, Expert opinion, laboratory research, literature reviews	3
2015-09-23 13:18:00	I agree to participate.	Female	1982	Rio Grande do Norte - RN	capital	Over 1 million inhabitants	10	Goiás - GO	anapolis		Advanced special training	Endodontics	Private	Yes	No			No		9	2	2	6	4	With colleagues, books, academic gogle	Monthly	No						Yes	Case Report, Expert opinion, literature reviews	4
2015-08-04 23:37:01	I agree to participate.	Female	1979	Espírito Santo - ES	capital	Between 300 and 500 thousand inhabitants	11	Espírito Santo - ES	Vitória		Advanced special training	Orthodontics	Private	Yes	No			No		10	8	9	9	10	With colleagues, Congresses, short courses, long term courses, clinics journals		Yes		national	Dentalpress	case report, Expert opinion, laboratory research, clinical research	5	Yes	case report, laboratory research, clinical research	8
2015-08-04 22:51:16	I agree to participate.	Male	1992	Espírito Santo - ES	city	Between 10 and 50 thousand inhabitants	1	Espírito Santo - ES	Santa Teresa-ES		DDS	General dentistry	Private	Yes	No			No		10	10	10	10	10	With colleagues, Congress, Sites of educational institutions or research, Books, journals clinics	Daily	No						Yes	Case report, laboratory research, clinical research literature review, systematic review and meta-analysis	8
2015-09-30 18:37:45	I agree to participate.	Male	1976	Minas Gerais - MG	city	Between 100 and 300 thousand inhabitants	3	Minas Gerais - MG	Lavras		MSc	Orthodontics	Private	Yes	Yes	PhD	No	Yes	Dental school and Short-term training	8	8	5	0	10	Short courses, long term courses, online courses, Blogs, Books, scientific journals, clinical journals	Daily	Yes	Daily	National, International	Periodic accessed through pubmed	Case report, laboratory research, clinical research, epidemiological research, literature review, systematic review and meta-analysis	7	Yes	case report, laboratory research, clinical research, literature review	9
2015-07-27 09:12:26	I agree to participate.	Female	1985	Bahia - BA	capital	Over 1 million inhabitants	6	Bahia - BA	Jequie		Advanced special training	Endodontics	Private	Yes	Yes	Short-term training	No	No		9	10	10	10	10	online courses, books, scientific journals, clinical journals	Daily	Yes	Daily	national	Capes	case report, laboratory research, clinical research, literature review	7	Yes	case report, laboratory research, clinical research, literature review	10
2015-08-03 13:25:42	I agree to participate.	Female	1970	Bahia - BA	city	Between 10 and 50 thousand inhabitants	4	Bahia - BA	lauro de freitas		Advanced special training	periodontics	Private	Yes	Yes	Advanced special training	No	No		7	9	8	9	8	Conferences, short courses, books, scientific journals, medical journals, class councils newspapers (eg CRO, CFO)	Daily	Yes	Weekly	National, International	Journal of Dental School, Journals on VHL Dentistry Dentistry, Medile .periodicos Portal, Journal of Health Research / Brazilian Journal, Scientific Initiation magazine in Dentistry - RevICO, Lilacs, SciELO, Portal Dental Press of Dentistry, International Journal of Science Dentistry and others.	Case Report, Expert opinion, Editorial, laboratory research, clinical research, epidemiological research, literature review, systematic review and meta-analysis	4	Yes	case report, laboratory research, clinical research, systematic review or meta-analysis	8
2015-06-24 10:17:25	I agree to participate.	Male	1964	Santa Catarina - SC	Both	Between 10 and 50 thousand inhabitants	29	Santa Catarina - SC	Florianópolis		MSc	implantology	Private	Yes	Yes	Advanced special training	No	Yes	Advanced special training	10	10	10	10	10	scientific journals	Daily	Yes	Daily	National, International	ImplantNews, ProteseNews, PerioNews, JOMI,	ALL	4	Yes	Clinical research	6
2015-08-04 21:43:34	I agree to participate.	Male	1949	Espírito Santo - ES	city	Between 50 and 100 thousand inhabitants	40	Sao Paulo-SP	Mogi das Cruzes		DDS	General dentistry	Private	Yes	No			Yes	Dental school	5	5	10	10	10	clinical journals, class councils newspapers (eg CRO, CFO), Class Associations of Newspapers (eg ABO, ABCD)	Monthly	Yes	Monthly	national	DPO SP Magazine, Journal of the CRO-ES; Journal of APCD SP	Case report, Clinical research, literature review	0	Yes	Clinical research	7
2015-09-19 19:00:00	I agree to participate.	Male	1951	Minas Gerais - MG	capital	Over 1 million inhabitants	40	Minas Gerais - MG	Belo Horizonte		Advanced special training	Prosthodontics	Private	Yes	No			No		10	10	10	10	10	Conferences, short courses, long term courses, books, scientific journals	Monthly	Yes	Monthly	National, International	Journal of Periodontology Journal of dentistry British dental journal International Journal of Dentistry	Case report, Clinical research, literature review	6	Yes	Clinical research	6
2015-08-05 17:25:01	I agree to participate.	Female	1989	Espírito Santo - ES	city	Between 10 and 50 thousand inhabitants	4	Espírito Santo - ES	Santa Teresa- ES		Advanced special training	Pediatric Dentistry	Private	Yes	No			No		8	8	7	7	7	online courses, scientific journals	Weekly	Yes	Weekly	national	scielo Pubmed	Case report, Clinical research, literature review	7	Yes	Clinical research	8
2015-12-21 13:44:27	I agree to participate.	Female	1984	Rio Grande do Sul - RS	city	Between 100 and 300 thousand inhabitants	6	Rio Grande do Sul - RS	Pelotas		Advanced special training	Endodontics	Private	Yes	Yes	Advanced special training	No	No		7	6	6	5	5	With colleagues, books, scientific journals	Monthly	Yes	Monthly	National, International	Pubmed, Medline	Case report, Clinical research, literature review	2	Yes	Clinical research	6
2015-09-18 15:51:11	I agree to participate.	Male	1959	Minas Gerais - MG	capital	Over 1 million inhabitants	35	Minas Gerais - MG	Belo Horizonte		Advanced special training	Sleep	Private	Yes	No			Yes	Short-term training	9	10	10	8	9	Conferences, short courses, scientific journals	Monthly	Yes	Monthly	National, International	Sleep Science, Ortho Science	Case Report, Expert opinion, Editorial, laboratory research, clinical research, epidemiological research, literature review, systematic review and meta-analysis	5	Yes	Clinical research	5
2015-09-18 11:39:26	I agree to participate.	Male	1976	Minas Gerais - MG	city	Between 100 and 300 thousand inhabitants	15	Minas Gerais - MG	Alfenas		Advanced special training	Orthodontics	Private	No	No			Yes	Advanced special training	9	9	9	9	9	Conferences, scientific journals, clinical journals	Monthly	Yes	Monthly	National, International	AMERICAN Journal of ORTHODONTICS AND FACIAL ORTHOPEDICS DENTO JOURNAL CLINICAL DENTISTRY DENTAL PRESS DENTAL PRESS ORTHODONTICS ORTHODONTICS ANGLE	Case Report, Expert opinion, Editorial, laboratory research, clinical research, epidemiological research, systematic review and meta-analysis	10	Yes	Clinical research	9
2015-07-25 09:28:56	I agree to participate.	Female	1981	Bahia - BA	Both	Over 1 million inhabitants	11	Bahia - BA	Salvador		Advanced special training	Orthodontics	Private	Yes	Yes	Advanced special training	No	Yes	Dental school and Short-term training	6	6	6	6	6	With colleagues, short courses, books, scientific journals, clinical journals	Monthly	Yes	Weekly	National, International	http://www.ajodo.org/, http://ejo.oxfordjournals.org/, Dental Press	case report, laboratory research, clinical research, literature review	4	Yes	Clinical research	9
2015-10-05 15:56:43	I agree to participate.	Female	1989	Minas Gerais - MG	city	Between 10 and 50 thousand inhabitants	5	Sao Paulo-SP	Bauru		Residency	Orthodontics	Private	Yes	Yes	Short-term training	No	No		10	10	10	10	10	Conferences, short courses, long term courses, Blogs, Sites of educational institutions or research, books, scientific journals, clinical journals	Monthly	Yes		National, International	dental Press	Case reports, editorials, clinical research, epidemiological research, literature review	3	Yes	Clinical research	10
2015-08-04 17:51:48	I agree to participate.	Male	1977	Espírito Santo - ES	Both	Between 100 and 300 thousand inhabitants	15	Minas Gerais - MG	Governador Valadares		Advanced special training	implantology	Private	Yes	Yes	MSc	No	No		10	10	5	5	8	Congress	Monthly	Yes	Monthly	International	ITI (International Team Implantology)	Clinical research, literature review	0	Yes	Clinical research	7
2015-12-16 19:19:25	I agree to participate.	Male	1943	Rio Grande do Sul - RS	city	Between 500 and 700 thousand inhabitants	More than 40	Rio Grande do Sul - RS	Pelotas		DDS	Prosthodontics	Private	Yes	No			Yes	Dental school and Short-term training	7	9	9	9	10	Conferences, social networks, sites of educational institutions or research, books, scientific journals, clinical journals	occasional	No						Yes	Clinical research	8
2015-08-05 07:52:41	I agree to participate.	Female	1975	Espírito Santo - ES	city	Between 100 and 300 thousand inhabitants	18	Minas Gerais - MG	Governador Valadares		MSc	General dentistry	Private	Yes	No			Yes	Short-term training	8	8	8	7	9	Short courses, scientific journals, clinical journals	Monthly	No						Yes	Clinical research	8
2015-06-17 23:11:43	I agree to participate.	Female	1971	Santa Catarina - SC	city	Between 50 and 100 thousand inhabitants	20	Santa Catarina - SC	florianopolis		DDS	Endodontics	Private	Yes	No			No		2	2	2	7	7	books	Monthly	No						Yes	Clinical research	2
2015-09-22 15:42:41	I agree to participate.	Female	1992	Rio Grande do Norte - RN	capital	Between 500 and 700 thousand inhabitants	1	Rio Grande do Norte - RN	natal		DDS	General dentistry	Private	Yes	No			No		10	10	10	10	10	Short courses, scientific journals	Monthly	No						Yes	Clinical research	8
2015-09-21 10:22:53	I agree to participate.	Female	1990	Minas Gerais - MG	capital	Over 1 million inhabitants	3	Sao Paulo-SP	Campinas		DDS	Endodontics	Private	Yes	No			No		10	10	10	9	10	With colleagues, Congresses, short courses, Sites of educational institutions or research books	Monthly	No						Yes	Clinical research	8
2015-09-18 16:42:45	I agree to participate.	Male	1964	Minas Gerais - MG	city	Between 100 and 300 thousand inhabitants	29	Minas Gerais - MG	Alfenas		Advanced special training	periodontics	Private	Yes	No			No		10	10	10	10	10	Conferences, Blogs, social networks, sites of educational institutions or research, books, scientific journals	Daily	Yes	Monthly	National, International	perionews, periodicals associations	Case Report, Expert opinion, laboratory research, clinical research, literature reviews	1	Yes	Clinical research, literature review	7
2015-09-22 13:28:45	I agree to participate.	Female	1975	Rio Grande do Norte - RN	capital	Between 700,000 and 1 million inhabitants	17	Paraiba - PB	Campina Grande		MSc	periodontics	Private	Yes	Yes	Short-term training	No	Yes	Dental school and Advanced special training	7	8	9	10	10	With colleagues, Congresses, short courses, long term courses, online courses, scientific journals	Weekly	Yes	Weekly	National, International	Dental Press Perionews Oral Surgery ... JAMA	Case report, laboratory research, clinical research, epidemiological research, literature review, systematic review and meta-analysis	3	Yes	Clinical research, literature review	6
2015-06-22 20:07:41	I agree to participate.	Female	1975	Santa Catarina - SC	city	Between 10 and 50 thousand inhabitants	15	Santa Catarina - SC	Itajaí		Advanced special training	Endodontics	Private	Yes	No			No		8	9	10	10	10	With colleagues, Congresses, short courses, Blogs, Books, journals clinics	Monthly	No						Yes	Clinical research, literature review	6
2015-06-17 17:13:02	I agree to participate.	Male	1978	Santa Catarina - SC	city	Between 100 and 300 thousand inhabitants	13	Rio Grande do Sul - RS	torres		Advanced special training	Prosthodontics	Private	Yes	Yes	Short-term training	No	Yes	Short-term training	9	9	8	8	10	Conferences, short courses, books, scientific journals, clinical journals	Daily	Yes	Weekly	International	International Journal of Periodontics Restorative Dentistry &; Journal of Periodontology; JOMI; Clinical Journal, Forum Implantologicum	Case report, laboratory research, clinical research, epidemiological research, literature review, systematic review and meta-analysis	6	Yes	Clinical research, Literature review, Systematic review and meta-analysis	10
2015-12-20 15:46:11	I agree to participate.	Male	1988	Rio Grande do Sul - RS	city	Between 300 and 500 thousand inhabitants	3	Rio Grande do Sul - RS	Pelotas		MSc	Endodontics	Private	Yes	Yes	PhD	No	No		7	7	8	7	9	with colleagues	Daily	Yes	Weekly	International	Jpd, jor, gereodontology, dental materials	case report, laboratory research, clinical research, literature review	7	Yes	Clinical research, Literature review, Systematic review and meta-analysis	6
2015-12-16 17:56:37	I agree to participate.	Male	1984	Rio Grande do Sul - RS	city	Between 300 and 500 thousand inhabitants	7	Rio Grande do Sul - RS	Pelotas		Advanced special training	periodontics	Private	Yes	No			No		10	10	10	10	10	With colleagues, Conferences, books, medical journals, class councils newspapers (eg CRO, CFO), Class Associations of Newspapers (eg ABO, ABCD)	Weekly	Yes	Weekly	national	Perionews, Implantnews	Editorials, clinical research, epidemiological research, literature review, systematic review or meta-analysis	6	Yes	Clinical research, Literature review, Systematic review and meta-analysis	8
2015-12-18 14:19:46	I agree to participate.	Male	1970	Santa Catarina - SC	Both	Between 300 and 500 thousand inhabitants	20	Rio Grande do Sul - RS	Santa Maria		MSc	implantology	Private	Yes	No			Yes	Dental school and Advanced special training	8	8	8	8	8	Conferences, books, scientific journals	Weekly	Yes	Weekly	National, International	Periodontology 2000 JOMI, Implantol Research ...............	laboratory research, clinical research, epidemiological research literature review, systematic review and meta-analysis	5	Yes	Clinical research, Literature review, Systematic review and meta-analysis	10
2015-09-18 09:36:10	I agree to participate.	Male	1976	Minas Gerais - MG	city	Between 100 and 300 thousand inhabitants	17	Minas Gerais - MG	Itabira		MSc	implantology	Private	Yes	Yes	MSc	No	Yes	Advanced special training	7	10	5	3	8	With colleagues, Congress, long term courses, books, scientific journals, clinical journals	Weekly	Yes	Monthly	National, International	JOMI	Case report, Clinical research, systematic review or meta-analysis	2	Yes	clinical research, systematic review or meta-analysis	8
2015-12-13 00:33:42	I agree to participate.	Male	1975	Rio Grande do Sul - RS	city	Between 10 and 50 thousand inhabitants	15	Rio Grande do Sul - RS	Porto Alegre		Advanced special training	implantology	Private	Yes	Yes	Advanced special training	No	No		10	10	10	10	10	Conferences, short courses, scientific journals	Monthly	Yes	Monthly	National, International	Dental Implant pressure news Jomi	Case report, Clinical research, systematic review or meta-analysis	5	Yes	clinical research, systematic review or meta-analysis	9
2015-12-18 22:01:54	I agree to participate.	Male	1981	Rio Grande do Sul - RS	city	Between 300 and 500 thousand inhabitants	8	Rio Grande do Sul - RS	Pelotas		PhD	General dentistry	Private	Yes	Yes	Advanced special training	No	Yes	Dental school	10	10	10	10	10	Congress, long term courses, online courses, social networks, sites of educational institutions or research, books, scientific journals, clinical journals	Daily	Yes	Weekly	National, International	Operative dentistry, dental materials, clinical journal, Implant news, journal periodontology	Case Report, Expert opinion, clinical research, epidemiological research, literature review, systematic review and meta-analysis	5	Yes	clinical research, systematic review or meta-analysis	8
2015-12-18 21:00:08	I agree to participate.	Female	1990	Rio Grande do Sul - RS	city	Between 100 and 300 thousand inhabitants	3	Rio Grande do Sul - RS	Santa maria		MSc	Pediatric Dentistry	Private	Yes	No			No		10	10	10	10	10	With colleagues, Conferences, books, scientific journals, clinical journals	Monthly	Yes	Monthly	National, International	The revised clinical journal of adhesive dentistry Operative dentistry Dental materials Int j pediatric dentistry	case report, laboratory research, clinical research, systematic review or meta-analysis	5	Yes	clinical research, systematic review or meta-analysis	9
2015-07-08 16:15:17	I agree to participate.	Female	1985	Pernambuco - PE	capital	Over 1 million inhabitants	4	Pernambuco - PE	camaragibe		MSc	Orthodontics	Private	Yes	Yes	PhD	No	Yes	Short-term training	9	9	9	10	9	With colleagues, Conferences, Scientific journals	Weekly	Yes	Weekly	National, International	science and public health, health book publishing, magazine Brazilian epidemiology, dental press, dental press of orthodontics	clinical research, epidemiological research, literature review, systematic review or meta-analysis	3	Yes	clinical research, systematic review or meta-analysis	6
2015-12-18 16:09:04	I agree to participate.	Male	1988	Rio Grande do Sul - RS	city	Between 10 and 50 thousand inhabitants	3	Rio Grande do Sul - RS	Pelotas		MSc	Prosthodontics	Private	Yes	Yes	PhD	No	No		8	8	8	6	8	Short courses, social networks, scientific journals	Weekly	Yes	Monthly	International	JOD, The Journal of Prosthetic Dentistry, Clinical Oral Implants Research	Clinical research, Literature review, Systematic review and meta-analysis	8	Yes	clinical research, systematic review or meta-analysis	5
2015-09-18 23:20:44	I agree to participate.	Male	1979	Minas Gerais - MG	city	Between 50 and 100 thousand inhabitants	13	Minas Gerais - MG	Lavras		Advanced special training	implantology	Private	Yes	Yes	MSc	No	Yes	Advanced special training	7	10	10	7	10	Short courses, long term courses, scientific journals	Weekly	Yes	Weekly	International	COIR, JOMI, Periodontology, etc. I use search in pubmed in general.	laboratory research, clinical research, systematic review or meta-analysis	10	Yes	clinical research, systematic review or meta-analysis	8
2015-08-05 09:50:02	I agree to participate.	Male	1986	Espírito Santo - ES	capital	Between 500 and 700 thousand inhabitants	7	Espírito Santo - ES	Vitória		Advanced special training	Orthodontics	Private	Yes	No			Yes	Dental school	10	10	10	8	10	Congresses, Sites of educational institutions or research, scientific journals, clinical journals	Monthly	Yes	Monthly	National, International	Agle Orthodontics American Journal Orthodontics. Scielo etc ..	laboratory research, clinical research, systematic review or meta-analysis	6	Yes	clinical research, systematic review or meta-analysis	9
2015-08-04 20:13:15	I agree to participate.	Female	1955	Espírito Santo - ES	city	Between 100 and 300 thousand inhabitants	35	Espírito Santo - ES	Vitoria		Advanced special training	Prosthodontics	Private	Yes	No			No		5	5	5	5	5	With colleagues, Conferences, social networks, sites of educational institutions or research, scientific journals	Daily	Yes	Weekly	National, International	clinical journal	Case report	0	Yes	editorials	4
2015-09-29 20:16:11	I agree to participate.	Female	1949	Minas Gerais - MG	capital	Over 1 million inhabitants	37	Minas Gerais - MG	bh		DDS	General dentistry	Private	Yes	No			No		0	10	7	6	7	Books, scientific journals, class councils newspapers (eg CRO, CFO)	quqndo I get information or feel necessidadevos or feel nesce	Yes	sometimes	national	I do not know the names	case report, Expert opinion, laboratory investigations	5	Yes	Editorials, laboratory investigations	1
2015-09-26 14:05:35	I agree to participate.	Female	1977	Rio Grande do Norte - RN	city	Between 10 and 50 thousand inhabitants	13	Rio Grande do Norte - RN	Natal		Advanced special training	Orthodontics	Private	Yes	No			No		10	10	10	10	10	Conferences, short courses, long term courses, books, scientific journals, clinical journals	Daily	Yes	Daily	national	Pro Dental Orthodontics, Orthodontics Journal SPO, Ortho Science	case report, epidemiological research, literature review	2	Yes	Expert opinion	8
2015-12-15 14:52:12	I agree to participate.	Male	1991	Rio Grande do Sul - RS	city	Between 300 and 500 thousand inhabitants	2	Rio Grande do Sul - RS	PELOTAS		DDS	Orthodontics	Private	Yes	Yes	Advanced special training	Yes	No		8	8	8	8	8	With colleagues, books, scientific journals, clinical journals	Weekly	Yes	Weekly	national	DENTAL PRESS	Case Report, Expert opinion	7	Yes	Expert opinion	6
2015-08-21 18:39:29	I agree to participate.	Male	1972	Distrito Federal - DF	capital	Over 1 million inhabitants	19	Minas Gerais - MG	uberaba		Advanced special training	Endodontics	Private	Yes	No			No		0	3	7	7	7	With colleagues, scientific journals, clinical journals		Yes		national	dentalpress	Case Report, Expert opinion	5	Yes	Expert opinion	2
2015-09-18 11:13:46	I agree to participate.	Female	1977	Minas Gerais - MG	city	Between 500 and 700 thousand inhabitants	13	Minas Gerais - MG	Juiz de Fora		DDS	General dentistry	Private	Yes	No			No		8	9	7	6	6	With colleagues, online courses, Blogs, Sites of educational institutions or research, class councils newspapers (eg CRO, CFO)	Monthly	Yes	Monthly	national	CAPES, Scielo	Case Report, Expert opinion, literature reviews	0	Yes	Expert opinion	8
2015-08-05 14:01:29	I agree to participate.	Male	1965	Espírito Santo - ES	city	Between 10 and 50 thousand inhabitants	21	Rio de Janeiro - RJ	DUQUE DE CAXIAS		Residency	General dentistry	Private	Yes	Yes	Short-term training	No	Yes	Dental school	8	7	5	5	5	With colleagues, Congresses, short courses, books, scientific journals, clinical journals	Weekly	Yes	Daily	National, International	BMF; DTM; DOF; IMPLATODONTIA	Clinical research	2	Yes	Expert opinion	8
2015-09-22 11:08:13	I agree to participate.	Male	1973	Minas Gerais - MG	city	Between 50 and 100 thousand inhabitants	18	Rio de Janeiro - RJ	Rio de Janeiro		Advanced special training	Endodontics	Private	Yes	Yes	Short-term training	No	Yes	Advanced special training	10	10	10	5	10	With colleagues, Conferences, Online Courses, Blogs, social networks, sites of educational institutions or research, books, scientific journals, clinical journals	Weekly	No						Yes	Expert opinion	6
2015-08-05 17:51:52	I agree to participate.	Male	1976	Espírito Santo - ES	city	Between 100 and 300 thousand inhabitants	16	Rio de Janeiro - RJ	Nova Friburgo		Advanced special training	Prosthodontics	Private	Yes	Yes	Advanced special training	No	No		8	5	3	3	3	Sites of educational institutions or research	Monthly	No						Yes	Expert opinion	4
2015-08-24 12:12:11	I agree to participate.	Male	1962	Goiás - GO	capital	Over 1 million inhabitants	22	Sao Paulo-SP	Barretos		MSc	Endodontics	Private	Yes	No			No		7	8	10	10	10	With colleagues, Congresses, short courses, books, scientific journals, medical journals, class councils newspapers (eg CRO, CFO), Class Associations of Newspapers (eg ABO, ABCD)	Monthly	Yes	Monthly	National, International	joulnal endodontic j. ortodontic and ooutros	Case report, Clinical research, literature review	5	Yes	Expert opinion, clinical research	7
2015-08-07 19:56:14	I agree to participate.	Female	1966	Espírito Santo - ES	capital	Over 1 million inhabitants	26	Espírito Santo - ES	Vitória		Advanced special training	Orthopedics	Private	Yes	No			No		10	10	10	10	10	Conferences, short courses, long term courses, Sites of educational institutions or research, books, scientific journals	Weekly	Yes	Monthly	National, International	Orthoexpress, Latin American Journal of orthodontics Ortonews Magazine APCD	case report, Expert opinion, clinical research, literature review	4	Yes	Expert opinion, clinical research	8
2015-06-22 10:46:39	I agree to participate.	Female	1976	Santa Catarina - SC	city	Between 700,000 and 1 million inhabitants	18	Rio Grande do Sul - RS	Passo Fundo		Advanced special training	Orthodontics	Private	Yes	No			No		8	8	7	8	8	Conferences, short courses, Sites of educational institutions or research, books, scientific journals, clinical journals	Weekly	Yes	Monthly	National, International	American Journal of Orthodontics, Dental Press, magazine articles indicated in research on pubmed	case report, Expert opinion, laboratory research, clinical research	3	Yes	Expert opinion, clinical research	9
2015-12-17 21:46:08	I agree to participate.	Female	1980	Sao Paulo-SP	capital	Over 1 million inhabitants	7	Piauí - PI	Teresina		Advanced special training	Endodontics	Private	Yes	No			No		3	3	7	8	9	With colleagues, Congresses, short courses, Blogs, Sites of educational institutions or research, books, class councils newspapers (eg CRO, CFO)	Monthly	Yes	Monthly	National, International	Journal of Endodontics	case report, laboratory research, clinical research	4	Yes	Expert opinion, clinical research	5
2015-06-17 12:48:40	I agree to participate.	Male	1973	Santa Catarina - SC	city	Between 50 and 100 thousand inhabitants	18	Sao Paulo-SP	Sao Paulo		Advanced special training	Orthodontics	Private	Yes	No			No		7	9	9	3	6	Books, journals clinics	Monthly	No						Yes	Expert opinion, clinical research	9
2015-08-05 14:22:58	I agree to participate.	Female	1982	Espírito Santo - ES	city	Between 10 and 50 thousand inhabitants	10	Espírito Santo - ES	vitoria		Advanced special training	Endodontics	Private	Yes	No			No		5	5	5	5	5	social networks, sites of educational institutions or research books	Yearly	No						Yes	Expert opinion, clinical research, literature review	9
2015-06-17 20:43:29	I agree to participate.	Female	1969	Santa Catarina - SC	city	Between 100 and 300 thousand inhabitants	21	Sao Paulo-SP	Bragança Paulista		Advanced special training	Prosthodontics	Private	Yes	Yes	Advanced special training	Yes	No		8	9	9	9	0	books	Daily	No						Yes	Expert opinion, Editorial, literature reviews	8
2015-12-19 09:22:50	I agree to participate.	Female	1975	Rio de Janeiro - RJ	capital	Between 500 and 700 thousand inhabitants	8	Rio de Janeiro - RJ	rio de janeiro		DDS	General dentistry	Private	Yes	No			No		6	2	7	7	8	With colleagues, short courses, Social Networking, Books	Daily	Yes	Monthly	National, International	do not remember	Expert opinion, laboratory investigations	5	Yes	Expert opinion, laboratory research, clinical research	5
2015-07-26 19:50:39	I agree to participate.	Female	1984	Bahia - BA	capital	Over 1 million inhabitants	8	Bahia - BA	salvador		Advanced special training	Orthodontics	Private	Yes	Yes	Advanced special training	No	No		5	8	8	8	8	scientific journals, clinical journals	Monthly	No						Yes	Expert opinion, literature reviews	8
2015-09-18 22:47:51	I agree to participate.	Female	1987	Minas Gerais - MG	city	Between 100 and 300 thousand inhabitants	7	Minas Gerais - MG	Governador valadares		Advanced special training	Prosthodontics	Private	Yes	Yes	Advanced special training	No	Yes	Advanced special training	4	5	5	5	5	Long term courses, social networks, books, scientific journals, clinical journals	Monthly	Yes	Monthly	national	Implant News	Case report A Literature Review	1	Yes	laboratory research, clinical research	1
2015-09-21 13:26:55	I agree to participate.	Female	1971	Minas Gerais - MG	city	Between 500 and 700 thousand inhabitants	20	Minas Gerais - MG	UBERLÂNDIA		MSc	Pediatric Dentistry	Private	Yes	No			Yes	MSc or PhD	9	9	8	8	8	Short courses, books, scientific journals	Weekly	Yes	Weekly	National, International	Journal of Dentistry for Children; Brazilian Dental Journal	Case Report, Expert opinion, literature reviews	5	Yes	laboratory research, clinical research	10
2015-09-18 19:48:08	I agree to participate.	Male	1972	Minas Gerais - MG	city	Between 500 and 700 thousand inhabitants	19	Minas Gerais - MG	Juiz de Fora		PhD	Buco-maxillofacial surgery	Private	Yes	No			Yes	Dental school and Short-term training	10	10	10	10	10	With colleagues, Congress, Sites of educational institutions or research, books, scientific journals, medical journals, Scopus and PubMed	Weekly	Yes	Weekly	National, International	International Journal of Oral and Maxillofacial Surgery, Brazilian Journal of Otorhinolaryngology, Brazilian Journal of Oral and Maxillofacial Surgery	case report, laboratory research, clinical research, literature review	0	Yes	laboratory research, clinical research	3
2015-09-18 09:53:25	I agree to participate.	Female	1992	Minas Gerais - MG	city	Between 300 and 500 thousand inhabitants	1	Espírito Santo - ES	Vitoria		MSc	implantology	Private	Yes	Yes	MSc	No	No		10	9	3	2	9	Conferences, short courses, long term courses, scientific journals	Weekly	Yes	Weekly	National, International	CAPES Journal	Editorials, laboratory research, clinical research, systematic review or meta-analysis	1	Yes	laboratory research, clinical research	9
2015-08-03 19:50:29	I agree to participate.	Female	1984	Sao Paulo-SP	city	Between 10 and 50 thousand inhabitants	8	Bahia - BA	Salvador		Advanced special training	Prosthodontics	Private	Yes	Yes	MSc	No	Yes	Dental school	8	8	9	9	9	With colleagues, Conferences, books, scientific journals	Daily	Yes	Daily	International	Biomaterials, Quintessence, Journal of Dental Research, Journal of Prosthetic Dentistry, American Journal of Dentistry	laboratory research, clinical research	10	Yes	laboratory research, clinical research	9
2015-09-18 11:48:18	I agree to participate.	Male	1989	Minas Gerais - MG	capital	Over 1 million inhabitants	2	Minas Gerais - MG	Belo Horizonte		Advanced special training	Prosthodontics	Private	Yes	Yes	Advanced special training	Yes	No		9	9	10	8	10	online courses, Blogs, Social Networking, Books, scientific journals, class councils newspapers (eg CRO, CFO)	Monthly	No						Yes	laboratory research, clinical research	6
2015-09-26 13:29:20	I agree to participate.	Male	1971	Minas Gerais - MG	city	Between 100 and 300 thousand inhabitants	22	Minas Gerais - MG	Itauna		MSc	Pediatric Dentistry	Private	Yes	No			Yes	Dental school and Short-term training	5	10	10	10	10	Conferences, short courses, books, scientific journals, clinical journals	Monthly	Yes	Monthly	national	Busco in Scielo and Bireme	case report, laboratory research, clinical research, epidemiological research, literature review	5	Yes	laboratory research, clinical research, literature review	8
2015-06-18 08:56:39	I agree to participate.	Male	1979	Santa Catarina - SC	city	Between 10 and 50 thousand inhabitants	13	Santa Catarina - SC	Massaranduba		Advanced special training	General dentistry	Private	Yes	Yes	Advanced special training	No	No		10	10	10	0	0	With colleagues, long term courses	Monthly	No						Yes	laboratory research, clinical research, literature review	5
2015-08-23 18:04:56	I agree to participate.	Female	1962	Goiás - GO	capital	Over 1 million inhabitants	28	Goiás - GO	Goiânia		Advanced special training	periodontics	Private	Yes	No			No		7	8	7	6	7	With colleagues, Congresses, short courses, long term courses, online courses, Blogs, Sites of educational institutions or research, books, scientific journals, clinical journals	when I need	Yes	when I need	National, International	Implant news, perionews Magazine PERIODONTICS (SOBRAPE)	Case report A Literature Review	2	Yes	Literature review	7
2015-09-23 09:54:51	I agree to participate.	Female	1983	Rio Grande do Norte - RN	city	Between 100 and 300 thousand inhabitants	6	Rio Grande do Norte - RN	Natal		Advanced special training	Pediatric Dentistry	Private	Yes	No			Yes	Short-term training	10	10	10	10	10	With colleagues, online courses, Sites of educational institutions or research, books, scientific journals	Monthly	Yes	Monthly	National, International	Lilacs, bireme, among others	Case report, Clinical research, epidemiological research, literature review	2	Yes	Literature review	2
2015-09-18 16:27:03	I agree to participate.	Female	1972	Minas Gerais - MG	capital	Over 1 million inhabitants	20	Minas Gerais - MG	Belo Horizonte		MSc	Esthetics	Private	Yes	No			Yes	Dental school and Short-term training	9	10	10	10	10	Conferences, scientific journals, clinical journals	Daily	Yes	Weekly	national	Revista Clinica	Case report, Clinical research, literature review	2	Yes	Literature review	5
2015-06-17 14:02:50	I agree to participate.	Male	1965	Paraná - PR	capital	Over 1 million inhabitants	28	Paraná - PR	curitiba		MSc	implantology	Private	Yes	No			Yes	MSc or PhD	8	10	10	5	10	Conferences, books, scientific journals	Monthly	Yes	3 months	National, International	IJOMI, Implantnews	Case report A systematic review and meta-analysis	5	Yes	Literature review, systematic review and meta-analysis	10
2015-08-04 19:19:57	I agree to participate.	Male	1988	Espírito Santo - ES	capital	Between 300 and 500 thousand inhabitants	5	Espírito Santo - ES	Vitória		DDS	Orthodontics	Private	Yes	Yes	Advanced special training	No	No		10	10	10	10	10	With colleagues, long-term courses, Sites of educational institutions or research, books, scientific journals, clinical journals	Weekly	Yes	Monthly	National, International	American journal of orthodontics, the orthodontist angle, pressure orthodontic dental clinic and academic	Case Report, Expert opinion, laboratory research, clinical research, epidemiological research, literature review, systematic review and meta-analysis	6	Yes	Literature review, systematic review and meta-analysis	10
2015-12-18 19:33:39	I agree to participate.	Male	1986	Rio Grande do Sul - RS	city	Between 300 and 500 thousand inhabitants	4	Rio Grande do Sul - RS	Pelotas		Advanced special training	Orthodontics	Private	Yes	Yes	Advanced special training	No	No		10	10	10	10	10	With colleagues, short courses, Books, journals clinics	Weekly	Yes	Weekly	National, International	Capes	Case report, review of literature, systematic review and meta-analysis	7	Yes	Literature review, systematic review and meta-analysis	9
2015-09-18 19:25:19	I agree to participate.	Female	1984	Minas Gerais - MG	capital	Over 1 million inhabitants	8	Minas Gerais - MG	Belo Horizonte		PhD	General dentistry	Private	Yes	Yes	PhD	No	Yes	Dental school and Short-term training	10	10	10	10	10	scientific journals, clinical journals	Daily	Yes	Daily	National, International	Community Dentistry and Oral Epidemiology Journal of Dental Research	clinical research, epidemiological research, systematic review or meta-analysis	6	Yes	Literature review, systematic review and meta-analysis	10
2015-09-21 07:56:02	I agree to participate.	Female	1966	Minas Gerais - MG	capital	Over 1 million inhabitants	25	Minas Gerais - MG	Belo Horizonte		Advanced special training	Orthodontics	Private	Yes	No			No		2	3	4	8	9	With colleagues, online courses, Sites of educational institutions or research, books, scientific journals, class councils newspapers (eg CRO, CFO)	Weekly	Yes	Monthly	national	Magazines	case report, Expert opinion, clinical research, epidemiological research	5	No		4
2015-08-04 22:52:51	I agree to participate.	Female	1959	Espírito Santo - ES	capital	Between 100 and 300 thousand inhabitants	33	Espírito Santo - ES	Vitoria		Advanced special training	General dentistry	Private	Yes	No			No		8	5	4	10	10	With colleagues, Congresses, short courses, online courses, books, clinics journals		Yes		National, International	JADA Clinic	case report, Expert opinion, Editorials, laboratory research, clinical research	1	No		3
2015-08-05 17:20:01	I agree to participate.	Female	1962	Espírito Santo - ES	capital	Between 700,000 and 1 million inhabitants	28	Espírito Santo - ES	Vitoria		Advanced special training	Endodontics	Private	Yes	No			No		8	5	6	3	3	Conferences, short courses, Books, journals clinics		No						No		5
2015-09-22 12:10:00	I agree to participate.	Female	1991	Rio Grande do Norte - RN	capital	Between 700,000 and 1 million inhabitants	1	Rio Grande do Norte - RN	Natal		Advanced special training	General dentistry	Private	Yes	Yes	Advanced special training	Yes	No		5	5	5	5	5	with colleagues	Weekly	No						No		10
2015-08-21 17:45:51	I agree to participate.	Female	1986	Goiás - GO	capital	Over 1 million inhabitants	5	Minas Gerais - MG	Alfenas		MSc	Pediatric Dentistry	Public	Yes	Yes	PhD	No	No		10	10	10	9	10	Conferences, scientific journals	Daily	Yes	Daily	National, International	The International Journal of Pediatric Dentistry, stress, European Archives of Pediatric Dentistry, Scielo	laboratory research, clinical research, epidemiological research literature review, systematic review and meta-analysis	10	Yes	A systematic review and meta-analysis	10
2015-08-04 18:02:00	I agree to participate.	Female	1989	Espírito Santo - ES	city	Between 50 and 100 thousand inhabitants	4	Espírito Santo - ES	Vitória		Advanced special training	Orthodontics	Private	Yes	No			No		5	5	5	5	5	Conferences, short courses, Sites of educational institutions or research, scientific journals, clinical journals		Yes		National, International	BBO, Dental Press, Orthoscience, American Journal.	Case report, Clinical research, literature review	0	No		3
2015-09-19 14:09:37	I agree to participate.	Male	1978	Minas Gerais - MG	capital	Over 1 million inhabitants	3	Minas Gerais - MG	belo horizonte		DDS	Prosthodontics	Private	Yes	No			No		4	9	9	9	9	online courses, books	Weekly	No						No		1
2015-09-18 18:19:29	I agree to participate.	Male	1970	Minas Gerais - MG	city	Between 50 and 100 thousand inhabitants	20	Minas Gerais - MG	Janauba		Advanced special training	Orthodontics	Private	Yes	No			Yes	Short-term training	5	7	6	4	4	Conferences, short courses	Monthly	No						No		4
2015-08-04 17:22:18	I agree to participate.	Female	1976	Espírito Santo - ES	city	Between 100 and 300 thousand inhabitants	15	Minas Gerais - MG	Diamantina		Advanced special training	implantology	Private	Yes	No			No		8	8	8	9	5	Conferences, Blogs, Social Networking, Books	Monthly	No						No		6
2015-09-19 06:52:01	I agree to participate.	Female	1966	Minas Gerais - MG	capital	Over 1 million inhabitants	28	Minas Gerais - MG	Belo Horizonte		Advanced special training	Esthetics	Private	Yes	Yes	Short-term training	No	No		5	5	5	5	5	Conferences, short courses, long term courses	Monthly	No						No		0
2015-09-18 10:57:10	I agree to participate.	Female	1993	Minas Gerais - MG	city	Between 50 and 100 thousand inhabitants	1	Rio de Janeiro - RJ	Itaperuna		DDS	General dentistry	Private	Yes	Yes	Advanced special training	No	No		5	8	7	5	5	Conferences, short courses, long term courses, social networks, sites of educational institutions or research, books, medical journals, class councils newspapers (eg CRO, CFO)	Daily	No						No		7
2015-09-21 12:41:32	I agree to participate.	Male	1951	Minas Gerais - MG	city	Between 10 and 50 thousand inhabitants	40	Minas Gerais - MG	Belo Horizonte		Advanced special training	Endodontics	Private	Yes	Yes	Advanced special training	No	No		5	5	5	5	5	Long term courses, Sites of educational institutions or research, Books, journals clinics	Monthly	No						No		10
2015-09-22 21:50:33	I agree to participate.	Male	1974	Rio Grande do Norte - RN	capital	Over 1 million inhabitants	17	Rio Grande do Norte - RN	Natal		Advanced special training	Prosthodontics	Private	Yes	No			No		5	5	5	5	5	Short courses, online courses, Blogs, Books	Daily	No						No		5
2015-09-18 17:49:08	I agree to participate.	Female	1986	Minas Gerais - MG	capital	Over 1 million inhabitants	4	Minas Gerais - MG	Bh		DDS	General dentistry	Private	Yes	Yes	Advanced special training	No	No		0	10	10	10	10	Sites of educational institutions or research books	Weekly	No						No		2
2015-07-24 17:24:30	I agree to participate.	Female	1990	Bahia - BA	capital	Between 700,000 and 1 million inhabitants	2	Bahia - BA	Salvador		Advanced special training	periodontics	Private	Yes	Yes	Advanced special training	Yes	No		5	10	10	8	5	With colleagues, short courses, long term courses, Books	When you need	No						No		8
2015-09-22 11:48:33	I agree to participate.	Female	1986	Rio Grande do Norte - RN	capital	Between 700,000 and 1 million inhabitants	1	Rio Grande do Norte - RN	natal		DDS	General dentistry	Private	Yes	No			No		4	5	5	10	0	With colleagues, Sites of educational institutions or research books	whenever necessary	No						No		8
2015-12-18 09:47:23	I agree to participate.	Female	1984	Rio de Janeiro - RJ	capital	Over 1 million inhabitants	6	Rio de Janeiro - RJ	Rio de Janeiro		Advanced special training	General dentistry	Private	Yes	Yes	Advanced special training	No	No		2	3	3	3	3	With colleagues, social networks, sites of educational institutions or research books	Weekly	No						No		2
2015-12-18 10:50:27	I agree to participate.	Female	1977	Rio Grande do Sul - RS	capital	Over 1 million inhabitants	12	Rio Grande do Sul - RS	Pelotas		Advanced special training	Orthodontics	Private	Yes	No			Yes	Dental school	9	10	10	9	10	With colleagues, Conferences, Scientific journals, clinical journals	Monthly	Yes		national	dental press	case report, Editorials, Clinical Research	4	No		3
2015-06-22 13:20:23	I agree to participate.	Female	1981	Santa Catarina - SC	city	Between 50 and 100 thousand inhabitants	10	Santa Catarina - SC	florianópolis		Advanced special training	General dentistry	Private	Yes	No			No		10	10	10	8	10	With colleagues, Congresses, short courses, long term courses, clinics journals	Monthly	Yes	Monthly	national	clinical journal	case report, Expert opinion, clinical research, literature review	6	No		8
2015-06-17 14:19:56	I agree to participate.	Male	1956	Santa Catarina - SC	city	Between 100 and 300 thousand inhabitants	35	Santa Catarina - SC	florianópols		Advanced special training	General dentistry	Private	Yes	No			Yes	Dental school	2	2	2	1	3	Conferences, short courses, books, scientific journals, clinical journals	Weekly	No						No		5
2015-12-11 23:28:52	I agree to participate.	Female	1988	Rio Grande do Sul - RS	capital	Between 300 and 500 thousand inhabitants	2	Rio Grande do Sul - RS	Porto Alegre		Advanced special training	General dentistry	Private	Yes	Yes	Advanced special training	Yes	No		8	10	9	5	7	Books, scientific journals, clinical journals	Weekly	No						No		4
2015-09-18 10:44:07	I agree to participate.	Female	1982	Minas Gerais - MG	capital	Over 1 million inhabitants	8	Minas Gerais - MG	belo horizonte		Advanced special training	Orthodontics	Private	Yes	Yes	Advanced special training	No	No		10	10	10	10	7	With colleagues, Congress, long term courses, Sites of educational institutions or research, scientific journals, clinical journals	Daily	No						No		3
2015-08-05 08:19:42	I agree to participate.	Female	1983	Espírito Santo - ES	city	Between 50 and 100 thousand inhabitants	11	Rio de Janeiro - RJ	Campos do Goytacazes		Advanced special training	Radiology	Private	Yes	No			No		9	9	9	9	9	Conferences, short courses, Sites of educational institutions or research, books, scientific journals	Weekly	Yes	Monthly	national	I search through the CAPES and Scielo sites according to the subject of interest	Case Report, Expert opinion, literature reviews	5	No		5
2015-07-29 11:30:53	I agree to participate.	Female	1974	Bahia - BA	capital	Over 1 million inhabitants	1	Bahia - BA	Salvador		DDS	General dentistry	Private	Yes	No			No		4	4	5	8	2	With colleagues, Congress, Sites of educational institutions or research, books, scientific journals, class councils newspapers (eg CRO, CFO)	Daily	Yes	Daily	national	ABO, ABOPREV	Case report	3	No		5
2015-06-23 18:10:07	I agree to participate.	Male	1964	Santa Catarina - SC	capital	Between 300 and 500 thousand inhabitants	28	Santa Catarina - SC	florianopolis		Advanced special training	Orthodontics	Private	Yes	Yes	Advanced special training	No	No		0	0	6	6	0	Social Networking, Books	When a specific information need	No						No		5
2015-09-23 07:59:21	I agree to participate.	Male	1961	Rio Grande do Norte - RN	capital	Between 700,000 and 1 million inhabitants	30	Rio Grande do Norte - RN	NATAL		Advanced special training	Prosthodontics	Private	Yes	No			No		4	3	3	3	6	Conferences, short courses, Social Networking, Books	Monthly	No						No		7
2015-09-20 16:31:34	I agree to participate.	no response	1957	Minas Gerais - MG	city	Between 100 and 300 thousand inhabitants	33	Minas Gerais - MG	Diamantina		Advanced special training	Prosthodontics	Private	Yes	No			Yes	Advanced special training	7	6	7	7	7	Conferences, short courses, books, medical journals, class councils newspapers (eg CRO, CFO), Class Associations of Newspapers (eg ABO, ABCD)	Monthly	Yes	Monthly	national	Perionews, cro, abo, prosthesis books, periodontics	case report, Laboratory Research, Literature Review	0	No		10
2015-09-18 10:05:48	I agree to participate.	Female	1971	Minas Gerais - MG	city	Between 500 and 700 thousand inhabitants	21	Minas Gerais - MG	Alfenas		DDS	Prosthodontics	Private	Yes	No			No		2	2	2	2	0	With colleagues, Congresses, short courses, online courses, books, Class Associations of Newspapers (eg ABO, ABCD)		No						No		2
2015-09-18 09:54:27	I agree to participate.	Female	1982	Minas Gerais - MG	city	Between 500 and 700 thousand inhabitants	2	Minas Gerais - MG	Juiz de Fora		Advanced special training	Buco-maxillofacial surgery	Private	Yes	Yes	Advanced special training	Yes	No		5	5	5	5	3	clinical journals	Monthly	Yes	Monthly	International	PubMed	A systematic review and meta-analysis	1	Yes	A systematic review and meta-analysis	3
2015-06-17 16:17:10	I agree to participate.	Female	1989	Rio Grande do Sul - RS	city	Between 50 and 100 thousand inhabitants	2	Rio Grande do Sul - RS	Santa Maria		Advanced special training	Radiology	Private	Yes	Yes	Short-term training	No	No		10	10	8	10	10	Congresses, Sites of educational institutions or research books	Daily	Yes	Daily	National, International	Oral and Maxillofacial Surgery,	A systematic review and meta-analysis	6	Yes	A systematic review and meta-analysis	7
2015-12-17 12:40:13	I agree to participate.	Male	1984	Rio Grande do Sul - RS	city	Between 300 and 500 thousand inhabitants	5	Rio Grande do Sul - RS	Pelotas		Advanced special training	Buco-maxillofacial surgery	Private	Yes	Yes	MSc	No	No		8	8	8	9	8	scientific journals	Weekly	Yes	Weekly	International	International Journal of Oral and Maxillofacial Surgery Journal of Periodontology	A systematic review and meta-analysis	4	Yes	A systematic review and meta-analysis	6
2015-06-18 08:18:31	I agree to participate.	Male	1959	Santa Catarina - SC	capital	Between 100 and 300 thousand inhabitants	32	Santa Catarina - SC	Florianópolis		Advanced special training	General dentistry	Private	Yes	No			Yes	Short-term training	8	8	8	8	8	With colleagues, Congresses, short courses, social networks, books, scientific journals, medical journals, class councils newspapers (eg CRO, CFO), Class Associations of Newspapers (eg ABO, ABCD)	Weekly	Yes	Monthly	national	Implant News, Dental Press Journal.	Case Report, Expert opinion, Editorial, clinical research literature review, systematic review and meta-analysis	2	Yes	A systematic review and meta-analysis	8
2015-06-17 15:01:30	I agree to participate.	Female	1988	Santa Catarina - SC	city	Between 500 and 700 thousand inhabitants	5	Santa Catarina - SC	Blumenau		MSc	General dentistry	Private	Yes	No			Yes	Dental school	10	10	10	10	10	With colleagues, Congresses, short courses, long term courses, online courses, Blogs, Social Networking, Books, scientific journals, clinical journals	Daily	Yes	Weekly	International	Journal of Dentistry, Dental Materials	Case Report, Expert opinion, Editorial, laboratory research, clinical research, epidemiological research, literature review, systematic review and meta-analysis	2	Yes	A systematic review and meta-analysis	8
2015-06-17 15:04:05	I agree to participate.	Female	1983	Santa Catarina - SC	capital	Between 300 and 500 thousand inhabitants	4	Santa Catarina - SC	Florianópolis		Advanced special training in progress	Prosthodontics	Private	Yes	Yes	Advanced special training	Yes	No		10	10	10	10	10	With colleagues, Conferences, Scientific journals, clinical journals	Monthly	Yes	Q always feel the need	National, International	Clinical Journal, The Journal of Prosthetic Dentistry, Journal of Prosthodontics,	clinical research, systematic review or meta-analysis	7	Yes	A systematic review and meta-analysis	6
2015-07-08 15:49:54	I agree to participate.	Female	1987	Pernambuco - PE	capital	Over 1 million inhabitants	4	Pernambuco - PE	Camaragibe		MSc	Endodontics	Private	Yes	Yes	PhD	No	Yes	Dental school and Advanced special training	10	10	10	10	10	Conferences, scientific journals	Daily	Yes	Daily	International	Journal of Endodontics, International Endodontic Journal.	laboratory research, clinical research, epidemiological research, systematic review or meta-analysis	3	Yes	A systematic review and meta-analysis	9
2015-09-18 09:27:32	I agree to participate.	Male	1980	Minas Gerais - MG	capital	Over 1 million inhabitants	8	Minas Gerais - MG	BELO HORIZONTE		Advanced special training	Orthodontics	Private	Yes	No			No		7	7	7	10	7	online courses, books, scientific journals	Daily	Yes	Monthly	national	DentalPress	Case report A Literature Review	5	Yes	Case report	5
2015-07-25 09:45:38	I agree to participate.	Female	1990	Bahia - BA	city	Between 50 and 100 thousand inhabitants	1	Bahia - BA	salvador		DDS	General dentistry	Private	Yes	No			No		1	10	10	10	10	With colleagues, Scientific journals	sporadically	Yes	sporadically	National, International	rbo	Case report A Literature Review	2	Yes	Case report	6
2015-07-24 18:10:18	I agree to participate.	Female	1983	Bahia - BA	capital	Over 1 million inhabitants	5	Bahia - BA	Salvador		Advanced special training	Radiology	Private	Yes	Yes	Short-term training	No	No		5	5	7	5	10	With colleagues, Congresses, short courses, long term courses, Blogs, social networks, sites of educational institutions or research, books, scientific journals, medical journals, class councils newspapers (eg CRO, CFO), Newspapers Class Associations (eg ABO ABCD)	Daily	Yes	Monthly	National, International	All that part of Scielo and Bireme	Case report, Clinical research, literature review	0	Yes	Case report	8
2015-10-09 09:29:14	I agree to participate.	Female	1967	Rio Grande do Norte - RN	city	Between 100 and 300 thousand inhabitants	16	Paraná - PR	Curitiba		Advanced special training	Orthodontics	Private	Yes	No			No		9	10	10	8	9	Conferences, short courses, online courses, books, scientific journals, clinical journals	Monthly	Yes	Monthly	National, International	DENTAL PRESS SPO ORTHOSCIENCE	case report, Expert opinion, clinical research	10	Yes	Case report	10
2015-07-10 08:33:55	I agree to participate.	Male	1986	Pernambuco - PE	capital	Over 1 million inhabitants	5	Pernambuco - PE	Camaragibe		Advanced special training	Prosthodontics	Private	Yes	No			Yes	Advanced special training	8	8	10	10	10	Congresses, Sites of educational institutions or research, scientific journals	Weekly	Yes	Weekly	national	Magazine of the Regional Council of Dentistry. Search for articles on the basis of clinical Magazine scielo	case report, Expert opinion, clinical research, literature review	9	Yes	Case report	6
2015-09-22 11:45:55	I agree to participate.	Male	1980	Rio Grande do Norte - RN	capital	Between 500 and 700 thousand inhabitants	10	Rio Grande do Norte - RN	Natal		Advanced special training	implantology	Private	Yes	No			No		9	9	7	4	10	Congresses, Sites of educational institutions or research, books, scientific journals	Weekly	Yes	Monthly	National, International	JOMI	Case Report, Expert opinion, literature reviews	7	Yes	Case report	7
2015-09-18 15:49:48	I agree to participate.	Male	1981	Minas Gerais - MG	city	Between 300 and 500 thousand inhabitants	5	Minas Gerais - MG	Montes Claros		Advanced special training	Endodontics	Private	Yes	No			No		9	9	8	8	10	Short courses, long term courses, online courses, books, scientific journals	Weekly	Yes	Weekly	International	International Endodontic Journal, Journal of Endodontics, Operative Dentistry.	Case report, laboratory research, clinical research literature review, systematic review and meta-analysis	2	Yes	Case report	8
2015-12-19 10:14:17	I agree to participate.	Male	1988	Santa Catarina - SC	Both	Between 50 and 100 thousand inhabitants	5	Santa Catarina - SC	Itajaí		Advanced special training	implantology	Private	Yes	Yes	Advanced special training	No	Yes	Short-term training	4	4	4	4	4	With colleagues, Conferences, social networks, sites of educational institutions or research, scientific journals, clinical journals	Weekly	No						Yes	Case report	4
2015-09-18 10:48:10	I agree to participate.	Female	1964	Minas Gerais - MG	city	Between 50 and 100 thousand inhabitants	27	Minas Gerais - MG	Três Corações		Advanced special training	Orthodontics	Private	Yes	Yes	Advanced special training	No	No		5	5	5	5	5	Conferences, short courses, online courses, Social Networking, Books, Class Councils newspapers (eg CRO, CFO), Class Associations of Newspapers (eg ABO, ABCD)	Monthly	No						Yes	Case report	3
2015-09-30 20:25:19	I agree to participate.	no response	1978	Rio Grande do Norte - RN	capital	Over 1 million inhabitants	5	Rio Grande do Norte - RN	Natal		Advanced special training	Orthodontics	Private	Yes	No			No		5	8	7	8	8	Sites of educational institutions or research, scientific journals, clinical journals	Monthly	No						Yes	Case report	6
2015-09-23 08:16:19	I agree to participate.	Female	1988	Rio Grande do Norte - RN	Both	Between 700,000 and 1 million inhabitants	4	Rio Grande do Norte - RN	Natal		Advanced special training	Prosthodontics	Private	Yes	No			No		10	10	10	10	10	With colleagues, books, scientific journals, clinical journals	Monthly	No						Yes	Case report	8
2015-09-21 10:50:05	I agree to participate.	Female	1989	Minas Gerais - MG	capital	Over 1 million inhabitants	5	Minas Gerais - MG	Belo Horizonte		Advanced special training	Orthodontics	Private	Yes	Yes	Advanced special training	Yes	No		7	6	6	1	5	With colleagues, Congress, Social networks, clinics journals	Monthly	No						Yes	Case report	4
2015-08-04 17:25:43	I agree to participate.	Female	1990	Espírito Santo - ES	capital	Between 300 and 500 thousand inhabitants	1	Espírito Santo - ES	Vitória		DDS	General dentistry	Private	Yes	Yes	Advanced special training	No	No		8	10	10	10	10	With colleagues, Congresses, short courses, books, scientific journals, clinical journals	Weekly	No						Yes	Case report	8
2015-09-18 14:29:30	I agree to participate.	Female	1990	Minas Gerais - MG	city	Between 100 and 300 thousand inhabitants	1	Minas Gerais - MG	Lavras		Advanced special training in progress	Endodontics	Private	Yes	Yes	Advanced special training	Yes	Yes	Dental school	7	10	10	10	10	Conferences, short courses, long term courses, Sites of educational institutions or research, scientific journals	Monthly	Yes	Monthly	national	RBO, ROU, ABO, CFO	Case report	3	Yes	Case report, Clinical research	8
2015-08-04 19:29:19	I agree to participate.	Male	1967	Sao Paulo-SP	capital	Over 1 million inhabitants	23	Sao Paulo-SP	Bragança Paulista		Advanced special training	Orthodontics	Private	Yes	No			No		10	10	10	10	7	Conferences, online courses, social networks, class councils newspapers (eg CRO, CFO), Class Associations of Newspapers (eg ABO, ABCD)	Every two years or more	No						Yes	Case report, Clinical research	2
2015-09-18 09:44:18	I agree to participate.	Female	1989	Minas Gerais - MG	capital	Over 1 million inhabitants	2	Minas Gerais - MG	Diamantina		DDS	General dentistry	Private	Yes	Yes	Advanced special training	No	No		10	10	10	10	10	With colleagues, short courses, online courses, Blogs, social networks, sites of educational institutions or research	Weekly	No						Yes	Case report, Clinical research	8
2015-06-22 11:30:48	I agree to participate.	Male	1970	Santa Catarina - SC	city	Between 50 and 100 thousand inhabitants	21	Rio Grande do Sul - RS	Pelotas		Advanced special training	Orthodontics	Private	Yes	No			Yes	Advanced special training	0	10	10	10	10	Sites of educational institutions or research, scientific journals, clinical journals	Monthly	Yes	quarterly	National, International	Dental Press, American Journal of Orthodontics and orthopedics, Angle Orthodontics.	case report, Expert opinion, clinical research, epidemiological research, literature review	5	Yes	Case report, Clinical research, literature review	7
2015-09-22 11:40:08	I agree to participate.	Female	1988	Rio Grande do Norte - RN	capital	Between 700,000 and 1 million inhabitants	5	Rio Grande do Norte - RN	Natal		Residency	Pediatric Dentistry	Private	Yes	No			No		7	7	7	7	8	With colleagues, books, scientific journals	Weekly	Yes	Monthly	National, International	Always look at the VHL, Scielo and bireme	Case report, Clinical research, literature review, systematic review or meta-analysis	3	Yes	Case report, Clinical research, literature review, systematic review or meta-analysis	7
2015-07-24 15:48:30	I agree to participate.	Female	1987	Bahia - BA	city	Between 100 and 300 thousand inhabitants	3	Bahia - BA	Ilhéus		Advanced special training	Endodontics	Private	Yes	No			Yes	Short-term training	9	10	10	10	10	Conferences, social networks, sites of educational institutions or research, scientific journals, clinical journals	Daily	Yes	Daily	National, International	JOE, IEJ	Case report, review of literature, systematic review and meta-analysis	4	Yes	Case report, Clinical research, systematic review or meta-analysis	9
2015-08-04 22:29:06	I agree to participate.	Male	1983	Espírito Santo - ES	city	Between 100 and 300 thousand inhabitants	10	Rio de Janeiro - RJ	campos dos goytacazes		Advanced special training	implantology	Private	Yes	No			No		9	9	9	9	9	Conferences, short courses, books, scientific journals, clinical journals	Daily	Yes	Daily	National, International	Implantnews Protesenews Jomi	Case report	2	Yes	Case Report, Expert opinion	6
2015-09-20 15:20:18	I agree to participate.	Female	1990	Minas Gerais - MG	Both	Over 1 million inhabitants	1	Minas Gerais - MG	Belo Horizonte		DDS	General dentistry	Private	Yes	No			No		7	8	8	6	8	With colleagues, Congress, long term courses, books, scientific journals	Daily	Yes	Weekly	National, International	Enter the periodic capes.	Case report A Literature Review	4	Yes	Case Report, Expert opinion	10
2015-09-26 00:36:21	I agree to participate.	Female	1971	Rio Grande do Norte - RN	capital	Between 500 and 700 thousand inhabitants	19	Rio Grande do Norte - RN	Natal		Advanced special training	Endodontics	Private	Yes	No			No		5	5	4	3	3	Conferences, online courses, Blogs, Social Networking	When I have some doubt in clinical case	No						Yes	Case Report, Expert opinion	3
2015-08-04 23:05:09	I agree to participate.	Female	1957	Espírito Santo - ES	capital	Between 100 and 300 thousand inhabitants	34	Minas Gerais - MG	Governador Valadares		Advanced special training	General dentistry	Private	Yes	No			No		7	7	7	3	4	With colleagues, Congress, Books	Monthly	No						Yes	Case Report, Expert opinion	6
2015-09-22 14:43:11	I agree to participate.	Male	1970	Rio Grande do Norte - RN	Both	Between 700,000 and 1 million inhabitants	19	Rio Grande do Norte - RN	Natal		Advanced special training	Orthodontics	Private	Yes	No			No		2	5	8	5	5	With colleagues, short courses, social networks	Monthly	No						Yes	Case Report, Expert opinion	5
2015-09-22 20:46:58	I agree to participate.	Male	1975	Rio Grande do Norte - RN	capital	Between 700,000 and 1 million inhabitants	16	Rio Grande do Norte - RN	Natal		MSc	Prosthodontics	Private	Yes	No			Yes	Advanced special training	9	9	9	9	9	With colleagues, Congresses, short courses, long term courses, online courses, social networks, sites of educational institutions or research, books, scientific journals, clinical journals	Daily	Yes		National, International	Google academic Medline	Case report, Clinical research	8	Yes	case report, Expert opinion, clinical research	6
2015-06-23 18:52:36	I agree to participate.	Male	1984	Santa Catarina - SC	capital	Between 300 and 500 thousand inhabitants	7	Santa Catarina - SC	Florianópolis		Advanced special training	Orthodontics	Private	Yes	No			No		10	10	7	8	0	With colleagues, Congresses, short courses, clinics journals	Monthly	Yes	when in doubt	national	dental Press	Case report, Clinical research, epidemiological research	7	Yes	case report, Expert opinion, clinical research	6
2015-08-04 21:15:27	I agree to participate.	Male	1956	Espírito Santo - ES	capital	Between 300 and 500 thousand inhabitants	37	Sao Paulo-SP	Bauru		DDS	Prosthodontics	Private	Yes	No			Yes	Dental school	8	10	10	10	10	Short courses, Social Networking, Books	Daily	Yes	Weekly	National, International	Ada newspaper, magazine ABO,	case report, Expert opinion, clinical research	2	Yes	case report, Expert opinion, clinical research	7
2015-08-21 11:16:30	I agree to participate.	Female	1972	Goiás - GO	city	Between 10 and 50 thousand inhabitants	18	Minas Gerais - MG	ALFENAS		Advanced special training	Orthodontics	Private	Yes	No			Yes	Short-term training	8	8	8	8	7	With colleagues, short courses, Sites of educational institutions or research, books, scientific journals, clinical journals	Weekly	Yes	Monthly	national	MAGAZINES DENTAL PRESS ORTHODONTICS JOURNAL SPO	case report, Expert opinion, clinical research, epidemiological research, literature review	2	Yes	case report, Expert opinion, clinical research	8
2015-09-18 20:17:43	I agree to participate.	Male	1970	Minas Gerais - MG	city	Between 50 and 100 thousand inhabitants	22	Minas Gerais - MG	Diamantina		DDS	General dentistry	Private	Yes	No			Yes	Dental school	9	8	8	8	8	With colleagues, Congresses, short courses, online courses, Blogs, social networks, sites of educational institutions or research, books, medical journals, class councils newspapers (eg CRO, CFO), Associations of Newspaper Class (eg ABO ABCD)	Daily	Yes	Weekly	National, International	Newspapers, magazines, blogs, websites	Case Report, Expert opinion, Editorial, laboratory research, clinical research, epidemiological research, literature reviews	5	Yes	case report, Expert opinion, clinical research	8
2015-09-18 10:25:39	I agree to participate.	Male	1980	Minas Gerais - MG	capital	Over 1 million inhabitants	10	Minas Gerais - MG	Belo Horizonte		Advanced special training	Orthodontics	Private	Yes	No			Yes	Short-term training	8	8	8	8	8	clinical journals	Monthly	Yes	Monthly	national	magazine Ortodontica	Case Report, Expert opinion, Editorial, laboratory research, clinical research, epidemiological research, literature reviews	3	Yes	case report, Expert opinion, clinical research	6
2015-09-20 08:13:34	I agree to participate.	Male	1969	Minas Gerais - MG	capital	Over 1 million inhabitants	25	Minas Gerais - MG	Tres Cracoes		PhD	implantology	Private	Yes	No			Yes	Dental school and Short-term training	8	8	9	8	10	With colleagues, Congresses, short courses, long term courses, online courses, Blogs, Social Networking, Books, scientific journals, medical journals, class councils newspapers (eg CRO, CFO)	Weekly	Yes	Monthly	National, International	Dental Clinic quintessense, news Implant	case report, Expert opinion, Editorials, Clinical research, literature review	4	Yes	case report, Expert opinion, clinical research	8
2015-09-18 11:36:07	I agree to participate.	Male	1977	Minas Gerais - MG	city	Between 100 and 300 thousand inhabitants	15	Minas Gerais - MG	Tres Coraçoes		DDS	General dentistry	Private	Yes	No			No		7	9	3	2	10	Blogs	Weekly	Yes	Monthly	National, International	apcd	case report, Expert opinion, laboratory research, clinical research, epidemiological research	9	Yes	case report, Expert opinion, clinical research	7
2015-09-18 17:20:22	I agree to participate.	Female	1956	Minas Gerais - MG	capital	Over 1 million inhabitants	31	Minas Gerais - MG	Tres Coraçoes		Advanced special training	Pediatric Dentistry	Private	Yes	No			No		4	4	7	5	9	With colleagues, Congresses, short courses, long term courses, books, scientific journals, class councils newspapers (eg CRO, CFO), Class Associations of Newspapers (eg ABO, ABCD)	Monthly	Yes	sometimes	national	where I am now I have no names	Case Report, Expert opinion, literature reviews	5	Yes	case report, Expert opinion, clinical research	4
2015-12-21 00:52:19	I agree to participate.	Female	1987	Rio de Janeiro - RJ	capital	Over 1 million inhabitants	7	Rio de Janeiro - RJ	Rio de Janeiro		Advanced special training	periodontics	Private	Yes	No			No		10	10	10	6	6	Conferences, short courses, online courses, books, scientific journals, clinical journals	Daily	Yes	Monthly	National, International	Journal of Endodontics, Journal of Oral implantodonty, European Journal of Oral implantodonty	Case report, laboratory research, clinical research literature review, systematic review and meta-analysis	7	Yes	case report, Expert opinion, clinical research	5
2015-08-05 15:09:48	I agree to participate.	Male	1983	Espírito Santo - ES	city	Between 100 and 300 thousand inhabitants	7	Minas Gerais - MG	Alfenas		Advanced special training	implantology	Private	Yes	No			No		10	10	6	9	10	Sites of educational institutions or research, books, scientific journals, clinical journals	Weekly	Yes	Monthly	National, International	Journal Periodontology, news implant, perio news, prosthesis news, and search the Scielo	case report, Expert opinion, clinical research, literature review	6	Yes	case report, Expert opinion, clinical research, literature review	7
2015-09-22 12:01:35	I agree to participate.	Male	1991	Rio Grande do Norte - RN	capital	Between 700,000 and 1 million inhabitants	2	Rio Grande do Norte - RN	Natal		Advanced special training	General dentistry	Private	Yes	Yes	MSc	No	No		10	10	10	10	10	With colleagues, Scientific journals	Daily	Yes	Daily	National, International	Health, Ethics and Justice; Science Forensic Medicine and Pathology; Journal of Forensic Dentistry; Health Debate; Derecho y Cambio Social; Among others	case report, laboratory research, clinical research, epidemiological research, literature review	8	Yes	case report, Expert opinion, clinical research, literature review	6
2015-06-22 15:34:28	I agree to participate.	Female	1967	Santa Catarina - SC	city	Between 50 and 100 thousand inhabitants	17	Santa Catarina - SC	ITAJAÍ SC		Advanced special training	Endodontics	Private	Yes	Yes	Advanced special training	No	No		9	9	9	10	10	With colleagues, Congress, Social Networks, Scientific journals, medical journals, class councils newspapers (eg CRO, CFO), Class Associations of Newspapers (eg ABO, ABCD)	WHENEVER HA NEED	Yes	Weekly	National, International	- Influence of the use of calcium hydroxide as an intracanal medication permeability and root dentin in teeth cleaning of root formation Prokopowitsch ... I - Ecler Endod 2000 - ecler.bvs.br view of a new clinical role. 2002. p. 150-154. Brazilian Journal of Endo / Perio. Curitiba, v. 3, no. 9. Available at: <http://www.endodontiaclinica.odo.br/media/Medicacao%20intracanal%20nos%20casos%20de%20po…	Case Report, Expert opinion, Editorial, laboratory research, clinical research, epidemiological research, literature review, systematic review and meta-analysis	2	Yes	Case Report, Expert opinion, Editorial, laboratory research, clinical research literature review, systematic review and meta-analysis	9
2015-09-27 11:28:53	I agree to participate.	Male	1957	Rio Grande do Norte - RN	city	Between 50 and 100 thousand inhabitants	35	Rio Grande do Norte - RN	Natal		Advanced special training	Orthodontics	Private	Yes	No			No		9	9	9	9	10	With colleagues, Congresses, short courses, long term courses, online courses, Sites of educational institutions or research, books, scientific journals, medical journals, class councils newspapers (eg CRO, CFO), Newspapers Class Associations (eg ABO ABCD)	Monthly	Yes	Monthly	national	Magazine Paulista Society of Orthodontics, Dental Press	Case Report, Expert opinion, Editorial, laboratory research, clinical research, epidemiological research, literature review, systematic review and meta-analysis	7	Yes	Case Report, Expert opinion, Editorial, laboratory research, clinical research literature review, systematic review and meta-analysis	7
2015-08-04 19:34:32	I agree to participate.	Female	1980	Espírito Santo - ES	capital	Between 700,000 and 1 million inhabitants	7	Espírito Santo - ES	Vitória		MSc	Orthodontics	Private	Yes	No			No		10	10	10	10	10	With colleagues, Congresses, short courses, Sites of educational institutions or research, books, scientific journals, clinical journals	Weekly	Yes	Weekly	National, International	Angle Orthodontics Dental Press Journal of Orthodontics	Case report, Clinical research	5	Yes	case report, Expert opinion, laboratory research, clinical research	10
2015-09-18 11:13:47	I agree to participate.	Male	1955	Minas Gerais - MG	capital	Over 1 million inhabitants	36	Minas Gerais - MG	uberaba-mg		Advanced special training	Prosthodontics	Private	Yes	No			No		6	7	8	8	2	Conferences, online courses, books, medical journals, class councils newspapers (eg CRO, CFO), Class Associations of Newspapers (eg ABO, ABCD)	Daily	Yes	according to my needs	National, International	IMPLANT PROSTHESIS NEWS JOURNAL NEWS JOURNAL Prostetic DENTISTRY	case report, Expert opinion, clinical research	6	Yes	case report, Expert opinion, laboratory research, clinical research	8
2015-08-05 09:47:17	I agree to participate.	Male	1975	Espírito Santo - ES	capital	Between 500 and 700 thousand inhabitants	17	Rio de Janeiro - RJ	nova friburgo		Advanced special training	Prosthodontics	Private	Yes	No			No		10	10	10	7	10	Conferences, short courses, Sites of educational institutions or research, scientific journals, clinical journals	whenever necessary	No						Yes	case report, Expert opinion, laboratory research, clinical research	8
2015-12-30 23:36:29	I agree to participate.	Male	1955	Rio de Janeiro - RJ	capital	Over 1 million inhabitants	8	Rio de Janeiro - RJ	rio de janeiro		Advanced special training	Orthodontics	Private	Yes	Yes	Advanced special training	No	No		10	10	10	10	10	With colleagues, Conferences, Online Courses, Sites of educational institutions or research, scientific journals, clinical journals	Weekly	Yes	Weekly	National, International	American journal	case report, Expert opinion, clinical research, systematic review or meta-analysis	8	Yes	Case Report, Expert opinion, literature reviews	2
2015-09-18 09:39:56	I agree to participate.	Male	1990	Minas Gerais - MG	capital	Over 1 million inhabitants	2	Minas Gerais - MG	Belo horizonte		DDS	periodontics	Private	Yes	Yes	Short-term training	No	No		2	10	10	10	10	With colleagues, books, scientific journals, clinical journals	Weekly	No						Yes	Case Report, Expert opinion, literature reviews	7
2015-07-24 19:23:35	I agree to participate.	Male	1975	Bahia - BA	capital	Over 1 million inhabitants	4	Bahia - BA	SALVADOR		Advanced special training	Orthodontics	Private	Yes	No			No		10	10	10	10	10	With colleagues, short courses, Blogs, Sites of educational institutions or research, books, scientific journals, clinical journals	IN NEED	No						Yes	Case Report, Expert opinion, literature reviews	5
2015-09-18 21:16:32	I agree to participate.	Female	1989	Minas Gerais - MG	capital	Over 1 million inhabitants	2	Minas Gerais - MG	Belo Horizonte		DDS	General dentistry	Private	Yes	Yes	Advanced special training	No	Yes	Short-term training	10	10	10	10	10	scientific journals, clinical journals	Monthly	Yes	Monthly	International	dentistry journal	Case report, review of literature, systematic review and meta-analysis	5	Yes	Case report, laboratory research, clinical research literature review, systematic review and meta-analysis	5
2015-07-28 09:08:40	I agree to participate.	Male	1978	Bahia - BA	city	Between 10 and 50 thousand inhabitants	14	Minas Gerais - MG	itauna		Advanced special training	Orthodontics	Private	Yes	No			No		7	8	8	8	8	With colleagues, Blogs, Sites of educational institutions or research, clinical journals	Monthly	Yes	Monthly	National, International	Dental Science pressure and ortho	case report, laboratory research, clinical research, literature review	1	Yes	case report, Laboratory Research, Literature Review	10
2015-07-24 17:11:19	I agree to participate.	Male	1976	Bahia - BA	Both	Over 1 million inhabitants	14	Rio de Janeiro - RJ	Rio de Janeiro		Advanced special training	TMJ disorders	Private	Yes	No			No		10	10	10	10	10	scientific journals, clinical journals	Daily	Yes	Monthly	National, International	Angle orthodontcs, American fitness craniofacial pain, the European Journal of orthodoncts, forgot the national name.	Case report, Clinical research, literature review, systematic review or meta-analysis	7	Yes	Case report, review of literature, systematic review and meta-analysis	8
2015-12-18 21:54:03	I agree to participate.	Female	1986	Rio Grande do Sul - RS	Both	Between 100 and 300 thousand inhabitants	6	Rio Grande do Sul - RS	pelotas		Advanced special training	General dentistry	Private	Yes	Yes	Short-term training	No	No		4	4	5	5	5	With colleagues, short courses, scientific journals	Monthly	Yes	Every 2 months	national	News implant, perio news	Case report, Clinical research	2	Yes	Clinical research	1
2015-09-21 08:13:10	I agree to participate.	Female	1967	Minas Gerais - MG	capital	Over 1 million inhabitants	24	Minas Gerais - MG	belo horizonte		Advanced special training	Orthodontics	Private	Yes	No			Yes	Short-term training	6	6	6	6	6	Conferences, short courses, long term courses, social networks, class councils newspapers (eg CRO, CFO), Class Associations of Newspapers (eg ABO, ABCD)	Daily	Yes	Monthly	national	boards of journals and read everything I receive related to dentistry and sites	Case report, Clinical research, epidemiological research, literature review	6	Yes	Clinical research	6
2015-09-22 20:22:45	I agree to participate.	Female	1994	Rio Grande do Norte - RN	capital	Between 700,000 and 1 million inhabitants	1	Rio Grande do Norte - RN	Natal		DDS	General dentistry	Private	Yes	Yes	MSc	Yes	No		10	10	10	10	10	With colleagues, short courses, social networks, scientific journals	Weekly	Yes	Weekly	International	JPD ...	Case report, Clinical research, epidemiological research, systematic review or meta-analysis	5	Yes	Clinical research	7
2015-09-18 10:05:35	I agree to participate.	Female	1983	Minas Gerais - MG	capital	Over 1 million inhabitants	9	Minas Gerais - MG	Belo horizonte		Advanced special training	Orthodontics	Private	Yes	No			No		6	2	3	4	8	scientific journals, clinical journals	Daily	Yes	Weekly	National, International	dental press	Case report, Clinical research, literature review	5	Yes	Clinical research	6
2015-09-22 14:53:45	I agree to participate.	Female	1975	Rio Grande do Norte - RN	city	Between 100 and 300 thousand inhabitants	17	Rio Grande do Norte - RN	Natal		Advanced special training	Orthodontics	Private	Yes	No			No		2	4	4	4	5	scientific journals, as Issu Applications	When you need more specific information	Yes	There are a certain frequency	National, International	Dental Press, SBO magazine among others available online	case report, Expert opinion, clinical research	1	Yes	Clinical research	6
2015-06-17 15:23:20	I agree to participate.	Female	1988	Santa Catarina - SC	city	Between 300 and 500 thousand inhabitants	4	Paraná - PR	Ponta Grossa		Advanced special training	Orthodontics	Private	Yes	No			No		6	8	10	10	10	Congresses, Sites of educational institutions or research, books, scientific journals, clinical journals	Weekly	Yes	Monthly	National, International	Dental Press, Dental Journal UNESP, Journal of Dentistry, Journal of Dentistry.	case report, laboratory research, clinical research, epidemiological research, literature review	2	Yes	Clinical research	8
2015-06-22 12:01:36	I agree to participate.	Male	1978	Santa Catarina - SC	capital	Between 500 and 700 thousand inhabitants	13	Santa Catarina - SC	Florianópolis		Advanced special training	Prosthodontics	Private	Yes	No			No		10	10	10	7	10	Conferences, short courses, online courses, books, scientific journals, clinical journals	Weekly	Yes	Weekly	National, International	Clinical Journal, implantnews, protesenews	case report, laboratory research, clinical research, literature review	5	Yes	Clinical research	9
2015-09-22 11:33:30	I agree to participate.	Female	1992	Rio Grande do Norte - RN	capital	Between 500 and 700 thousand inhabitants	1	Rio Grande do Norte - RN	Caicó		DDS	periodontics	Private	Yes	Yes	MSc	Yes	No		10	10	10	10	10	Conferences, books, scientific journals, clinical journals	Daily	Yes	Daily	International	Journal of periodontology, Journal of clinical periodontology.	Clinical research, Literature review, Systematic review and meta-analysis	6	Yes	Clinical research	10
2015-09-18 22:36:22	I agree to participate.	Male	1948	Minas Gerais - MG	city	Between 10 and 50 thousand inhabitants	More than 40	Minas Gerais - MG	itaúna		Advanced special training	General dentistry	Private	Yes	No			No		6	6	9	5	6	Sites of educational institutions or research, books, scientific journals	Weekly	Yes	Weekly	National, International	Journal of endodontics, lilac, Brazilian magazine of endodontics.	Clinical research, monographs	10	Yes	Clinical research	6
2015-09-18 12:05:58	I agree to participate.	Male	1983	Minas Gerais - MG	city	Between 100 and 300 thousand inhabitants	10	Minas Gerais - MG	UBERABA		MBA	Radiology	Private	Yes	Yes	MBA	No	No		7	6	9	9	6	Conferences, online courses, books	Daily	Yes	Monthly	national	CRO	Expert opinion	5	Yes	Clinical research	7
2015-08-23 21:57:02	I agree to participate.	Female	1974	Goiás - GO	capital	Over 1 million inhabitants	17	Goiás - GO	anapolis		DDS	General dentistry	Private	Yes	No			No		5	5	8	8	9	Conferences, short courses, clinics journals, class councils newspapers (eg CRO, CFO), Class Associations of Newspapers (eg ABO, ABCD)	Monthly	No						Yes	Clinical research	5
2015-09-18 10:24:19	I agree to participate.	Female	1982	Minas Gerais - MG	Both	Between 50 and 100 thousand inhabitants	10	Minas Gerais - MG	Belo Horizonte		Advanced special training	Orthodontics	Private	Yes	No			No		3	4	4	4	4	Conferences, short courses, online courses, Blogs, Social Networking, Books, Scientific journals		No						Yes	Clinical research	3
2015-09-22 16:08:12	I agree to participate.	Male	1958	Rio Grande do Norte - RN	capital	Between 700,000 and 1 million inhabitants	29	Rio Grande do Norte - RN	Natal		Residency	Endodontics	Private	Yes	No			No		4	5	5	5	5	With colleagues, Congresses, short courses, scientific journals	Monthly	No						Yes	Clinical research	2
2015-12-18 09:22:44	I agree to participate.	Male	1988	Rio de Janeiro - RJ	capital	Over 1 million inhabitants	1	Rio de Janeiro - RJ	RIO DE JANEIRO		DDS	General dentistry	Private	Yes	Yes	Advanced special training	Yes	No		10	10	10	10	10	Congress, long term courses, online courses, books, scientific journals, clinical journals	Weekly	Yes	Monthly	International	Periodontology 2000 British Journal of Oral & Maxillofacial Surgery Journal of Oral and Maxillofacial Surgery	case report, epidemiological research, systematic review or meta-analysis	6	Yes	clinical research, systematic review or meta-analysis	10
2015-08-04 19:16:03	I agree to participate.	Female	1990	Espírito Santo - ES	capital	Between 100 and 300 thousand inhabitants	1	Espírito Santo - ES	Vitória		DDS	General dentistry	Private	Yes	No			No		10	10	10	10	10	Conferences, short courses, online courses, books, scientific journals, medical journals, class councils newspapers (eg CRO, CFO), Class Associations of Newspapers (eg ABO, ABCD)	Weekly	Yes	Weekly	National, International	JDR, Odontologic Clinical Radiology, Clinical Periodontology	Case report, laboratory research, clinical research, epidemiological research, literature review, systematic review and meta-analysis	3	Yes	clinical research, systematic review or meta-analysis	7
2015-09-18 10:34:51	I agree to participate.	Male	1987	Minas Gerais - MG	capital	Over 1 million inhabitants	5	Minas Gerais - MG	diamantina		MSc	periodontics	Private	Yes	Yes	PhD	No	Yes	Dental school	10	10	10	10	10	With colleagues, Sites of educational institutions or research, books, scientific journals	Daily	Yes	Daily	International	Journal of Periodontology	clinical research, epidemiological research, literature review, systematic review or meta-analysis	7	Yes	clinical research, systematic review or meta-analysis	7
2015-09-24 15:06:00	I agree to participate.	Female	1990	Minas Gerais - MG	Both	Between 5 and 10 thousand	2	Minas Gerais - MG	Belo Horizonte		MSc	Pediatric Dentistry	Private	Yes	Yes	PhD	No	Yes	Dental school and Short-term training	10	10	10	10	10	Conferences, scientific journals	Weekly	Yes	Weekly	National, International	International Journal of Pediatric Dentistry, Pediatric Dentistry	clinical research, epidemiological research, systematic review or meta-analysis	8	Yes	clinical research, systematic review or meta-analysis	8
2015-12-14 15:54:54	I agree to participate.	Male	1987	Rio Grande do Sul - RS	capital	Over 1 million inhabitants	5	Rio Grande do Sul - RS	porto alegre		MSc	implantology	Private	Yes	Yes	PhD	No	Yes	Advanced special training	8	8	8	8	8	With colleagues, Conferences, Scientific journals, clinical journals	Monthly	Yes	Monthly	National, International	COIR JOMI JOP JPD	laboratory research, clinical research, systematic review or meta-analysis	6	Yes	clinical research, systematic review or meta-analysis	7
2015-12-24 17:20:01	I agree to participate.	Female	1983	Rio de Janeiro - RJ	capital	Over 1 million inhabitants	9	Rio de Janeiro - RJ	Rio de Janeiro		Advanced special training	periodontics	Private	Yes	No			No		8	10	10	10	7	Long term courses	Monthly	No						Yes	clinical research, systematic review or meta-analysis	3
2015-09-21 16:34:14	I agree to participate.	Female	1985	Minas Gerais - MG	city	Between 10 and 50 thousand inhabitants	6	Minas Gerais - MG	belo horizonte		Advanced special training	Pediatric Dentistry	Private	Yes	Yes	Advanced special training	No	No		10	10	8	8	9	Sites of educational institutions or research	Weekly	No						Yes	clinical research, systematic review or meta-analysis	10
2015-08-04 20:59:51	I agree to participate.	Female	1987	Espírito Santo - ES	Both	Between 100 and 300 thousand inhabitants	2	Espírito Santo - ES	Santa Teresa		Advanced special training	General dentistry	Private	Yes	Yes	Advanced special training	Yes	No		9	8	7	5	6	With colleagues, social networks, scientific journals	Daily	Yes	Monthly	national	APCD	Expert opinion, laboratory research, clinical research	5	Yes	Expert opinion	9
2015-09-22 17:39:41	I agree to participate.	Female	1989	Rio Grande do Norte - RN	capital	Between 700,000 and 1 million inhabitants	2	Minas Gerais - MG	Belo Horizonte		DDS	General dentistry	Private	Yes	Yes	Advanced special training	Yes	No		6	6	7	9	9	Social networking, scientific journals, class councils newspapers (eg CRO, CFO)	Weekly	No						Yes	Expert opinion	7
2015-06-17 13:49:15	I agree to participate.	Female	1977	Santa Catarina - SC	city	Between 100 and 300 thousand inhabitants	12	Santa Catarina - SC	Itajai		Advanced special training	General dentistry	Private	Yes	No			No		8	8	8	8	4	With colleagues, Congress, Sites of educational institutions or research, books, class councils newspapers (eg CRO, CFO), Class Associations of Newspapers (eg ABO, ABCD)	Weekly	No						Yes	Expert opinion	8
2015-06-22 09:00:25	I agree to participate.	Male	1965	Santa Catarina - SC	city	Between 50 and 100 thousand inhabitants	28	Rio Grande do Sul - RS	PASSO FUNDO		Advanced special training	Radiology	Private	Yes	No			No		4	5	4	9	1	With colleagues, Congress, Social Networking, Books	Monthly	No						Yes	Expert opinion	7
2015-12-20 21:41:18	I agree to participate.	Male	1987	Santa Catarina - SC	capital	Between 300 and 500 thousand inhabitants	1	Rio Grande do Sul - RS	Pelotas RS		DDS	General dentistry	Private	Yes	No			No		7	6	6	4	2	With colleagues, social networks, clinics journals	Monthly	No						Yes	Expert opinion	6
2015-09-24 10:37:29	I agree to participate.	Female	1989	Minas Gerais - MG	city	Between 100 and 300 thousand inhabitants	3	Minas Gerais - MG	Alfenas		Advanced special training	Orthodontics	Private	Yes	Yes	Advanced special training	Yes	No		5	10	8	10	10	With colleagues, Sites of educational institutions or research, scientific journals, clinical journals	Monthly	Yes	Monthly	National, International	Dental press, cielo, Brazilian newspaper ortodonia	case report, Expert opinion, clinical research, literature review	5	Yes	Expert opinion, clinical research	9
2015-10-02 21:50:54	I agree to participate.	Female	1969	Goiás - GO	capital	Over 1 million inhabitants	20	Goiás - GO	Goiania		Advanced special training	Endodontics	Private	Yes	No			No		8	8	8	4	2	Conferences, short courses, social networks	Weekly	No						Yes	Expert opinion, clinical research	8
2015-09-22 12:32:11	I agree to participate.	Male	1985	Rio Grande do Norte - RN	capital	Between 700,000 and 1 million inhabitants	6	Rio Grande do Norte - RN	Natal		Advanced special training	Prosthodontics	Private	Yes	No			No		7	3	2	7	4	Congress, long term courses, Books	Weekly	No						Yes	Expert opinion, clinical research	4
2015-09-22 14:21:44	I agree to participate.	Female	1988	Rio Grande do Norte - RN	Both	Over 1 million inhabitants	3	Rio Grande do Norte - RN	natal		Advanced special training	implantology	Private	Yes	Yes	Advanced special training	Yes	No		8	8	8	10	8	With colleagues, long-term courses, Sites of educational institutions or research books	Weekly	No						Yes	Expert opinion, clinical research	8
2015-09-18 10:34:51	I agree to participate.	Male	1975	Minas Gerais - MG	city	Between 500 and 700 thousand inhabitants	18	Minas Gerais - MG	Uberlandia		Advanced special training	implantology	Private	Yes	No			No		8	8	8	8	5	Conferences, short courses, books, scientific journals, clinical journals	Daily	No						Yes	Expert opinion, clinical research literature review, systematic review and meta-analysis	9
2015-08-04 17:35:47	I agree to participate.	Male	1969	Espírito Santo - ES	capital	Between 500 and 700 thousand inhabitants	20	Espírito Santo - ES	vitoria		Advanced special training	Orthodontics	Private	Yes	No			No		8	8	7	7	9	Sites of educational institutions or research, books, scientific journals	Weekly	Yes	Monthly	National, International	dental journal pressure, dental magazine unesp, international journal of science Dentstry	Case report A Literature Review	6	Yes	Expert opinion, clinical research, literature review	6
2015-07-25 11:36:15	I agree to participate.	Female	1967	Bahia - BA	capital	Over 1 million inhabitants	25	Espírito Santo - ES	Vitoria		Advanced special training	periodontics	Private	Yes	No			Yes	Dental school	10	10	10	10	10	Conferences, short courses, long term courses, Sites of educational institutions or research, scientific journals, clinical journals	Weekly	Yes	Monthly	National, International	Perio News, Implant News, JOMI	Case Report, Expert opinion, clinical research literature review, systematic review and meta-analysis	2	Yes	Expert opinion, clinical research, systematic review or meta-analysis	10
2015-06-17 17:47:55	I agree to participate.	Male	1968	Santa Catarina - SC	city	Between 10 and 50 thousand inhabitants	24	Rio Grande do Sul - RS	Santa Maria		PhD	General dentistry	Private	Yes	No			No		8	8	8	6	8	Conferences, short courses, social networks, sites of educational institutions or research, clinical journals	Daily	Yes	Monthly	national	Implant News Perio News	case report, Expert opinion, Editorials, Clinical research, literature review	8	Yes	Expert opinion, Editorials, Clinical research	6
2015-08-05 10:44:04	I agree to participate.	Female	1963	Espírito Santo - ES	capital	Between 300 and 500 thousand inhabitants	29	Rio de Janeiro - RJ	Niteroi		Advanced special training	General dentistry	Private	Yes	No			No		10	9	7	8	10	Conferences, short courses, online courses, Sites of educational institutions or research, Books, journals clinics	quarterly	No						Yes	Expert opinion, literature review, systematic review and meta-analysis	7
2015-07-24 15:49:12	I agree to participate.	Female	1981	Bahia - BA	Both	Over 1 million inhabitants	10	Bahia - BA	SALVADOR		Advanced special training	Radiology	Private	Yes	Yes	Short-term training	No	No		10	10	10	10	7	With colleagues, Congresses, short courses, social networks, sites of educational institutions or research, books, scientific journals, clinical journals	Weekly	No						Yes	Expert opinion, literature reviews	5
2015-09-21 14:34:43	I agree to participate.	Female	1977	Minas Gerais - MG	capital	Over 1 million inhabitants	14	Minas Gerais - MG	Alfenas		MSc	implantology	Private	Yes	No			Yes	Short-term training	10	10	10	10	10	Conferences, scientific journals, clinical journals	Daily	Yes	Monthly	International	journal prosthetic dentistry	Case report, Clinical research	3	Yes	laboratory research	3
2015-08-05 02:24:05	I agree to participate.	Male	1973	Espírito Santo - ES	capital	Between 300 and 500 thousand inhabitants	14	Goiás - GO	Goiânia		Advanced special training	Prosthodontics	Private	Yes	No			Yes	Short-term training	5	7	7	5	7	Short courses, online courses, social networks, sites of educational institutions or research, books, scientific journals, clinical journals	Daily	Yes	Weekly	National, International	Perio News, Newspapers Dentistry, ADA, Clinic Mag,	case report, Expert opinion, clinical research	3	Yes	laboratory research	9
2015-07-24 15:31:30	I agree to participate.	Female	1972	Bahia - BA	capital	Over 1 million inhabitants	1	Bahia - BA	LAURO DE FREITAS		Advanced special training	General dentistry	Private	Yes	Yes	Advanced special training	Yes	No		10	10	10	10	10	Conferences, short courses, Sites of educational institutions or research, books, scientific journals, clinical journals	Daily	Yes	Weekly	national	SCIELO, CAPES,	Case report, review of literature, systematic review and meta-analysis	3	Yes	laboratory research	8
2015-07-24 16:09:35	I agree to participate.	Female	1986	Bahia - BA	capital	Over 1 million inhabitants	5	Bahia - BA	salvador		MSc	General dentistry	Private	Yes	Yes	MSc	No	Yes	Dental school and Advanced special training	10	10	10	10	10	With colleagues, books, scientific journals	Monthly	Yes	Monthly	International	DENTAL MATERIALS, POLYMER, JOURNAL OF prosthodontics	Laboratory research literature review, systematic review and meta-analysis	4	Yes	laboratory research	8
2015-08-05 08:02:21	I agree to participate.	Female	1969	Espírito Santo - ES	city	Between 10 and 50 thousand inhabitants	24	Minas Gerais - MG	juiz de fora		Advanced special training	Prosthodontics	Private	Yes	No			No		4	10	10	5	5	Short courses, online courses, clinics journals, class councils newspapers (eg CRO, CFO)	Weekly	No						Yes	laboratory research	5
2015-06-17 16:28:52	I agree to participate.	Male	1973	Santa Catarina - SC	city	Between 50 and 100 thousand inhabitants	19	Santa Catarina - SC	Itajaí		Advanced special training	Prosthodontics	Private	Yes	No			Yes	Dental school	8	6	6	6	8	Conferences, online courses, books, scientific journals, clinical journals	Daily	Yes	Weekly	National, International	Cosmetic Journal of Dentistry; ITI;	Case report, Clinical research	6	Yes	laboratory research, clinical research	5
2015-12-17 22:37:32	I agree to participate.	Male	1983	Rio de Janeiro - RJ	capital	Over 1 million inhabitants	4	Rio de Janeiro - RJ	Rio de Janeiro		MSc	implantology	Private	Yes	Yes	Advanced special training	No	Yes	Dental school and Short-term training	9	8	10	10	10	Books, scientific journals, clinical journals	Daily	Yes	Weekly	National, International	JOE IMPLANTNEWS	Case report, Clinical research, systematic review or meta-analysis	8	Yes	laboratory research, clinical research	9
2015-09-22 20:47:08	I agree to participate.	Female	1993	Rio Grande do Norte - RN	capital	Between 700,000 and 1 million inhabitants	1	Rio Grande do Norte - RN	Natal		DDS	General dentistry	Private	Yes	Yes	MSc	Yes	No		8	8	7	8	9	With colleagues, Conferences, Scientific journals	Daily	Yes	Daily	National, International	CAPES periodicals, VHL	laboratory research, clinical research, epidemiological research literature review, systematic review and meta-analysis	8	Yes	laboratory research, clinical research literature review, systematic review and meta-analysis	7
2015-09-23 03:17:14	I agree to participate.	Female	1979	Rio Grande do Norte - RN	capital	Between 700,000 and 1 million inhabitants	12	Rio Grande do Norte - RN	Natal		MSc	General dentistry	Private	Yes	No			Yes	Dental school	10	10	10	8	10	With colleagues, Congresses, short courses, Sites of educational institutions or research, books, scientific journals, medical journals, professional associations newspapers (eg ABO, ABCD)	Yearly	Yes	quarterly	National, International	I do searches by theme across platforms. My graduate area is materials engineering. Generally meeting the most specific news from the junction of areas in Dental Materials. Other journals are coincidentally occasional.	laboratory research, clinical research, literature review	7	Yes	laboratory research, clinical research, literature review	5
2015-06-17 16:30:54	I agree to participate.	Male	1980	Rio Grande do Sul - RS	city	Between 50 and 100 thousand inhabitants	7	Rio Grande do Sul - RS	Canoas		MSc	Radiology	Private	Yes	Yes	PhD	No	No		7	7	6	6	7	Conferences, short courses, long term courses, Sites of educational institutions or research, scientific journals, clinical journals	Daily	Yes	Weekly	International	International Journal of Oral and Maxillofacial Surgery, Oral Surgery, Oral Medicine, Oral Pathology, Oral Radiology and,	laboratory research, epidemiological research, systematic review and meta-analysis	3	Yes	laboratory research, clinical research, systematic review or meta-analysis	8
2016-01-25 15:59:39	I agree to participate.	Female	1985	Rio de Janeiro - RJ	capital	Over 1 million inhabitants	5	Rio de Janeiro - RJ	Rio de Janeiro		Advanced special training	General dentistry	Private	Yes	Yes	Advanced special training	Yes	No		10	10	8	10	10	With colleagues, short courses, Sites of educational institutions or research, books, scientific journals, clinical journals	Monthly	Yes	Monthly	national	Journal of Surgery and Traumatology, Maxillo-Facial, Monthly magazine CRO-RJ	Case report A Literature Review	8	Yes	Literature review	5
2015-09-22 11:39:44	I agree to participate.	Female	1989	Rio Grande do Norte - RN	capital	Between 500 and 700 thousand inhabitants	1	Rio Grande do Norte - RN	Natal		DDS	General dentistry	Private	Yes	No			No		7	9	9	5	3	Short duration curses	Weekly	No						Yes	Literature review	5
2015-07-25 14:25:38	I agree to participate.	Female	1979	Bahia - BA	capital	Over 1 million inhabitants	12	Sao Paulo-SP	sao jose do rio preto		Advanced special training	Prosthodontics	Private	Yes	No			No		5	4	7	6	6	With colleagues, short courses, Sites of educational institutions or research, books, medical journals, class councils newspapers (eg CRO, CFO)	Monthly	Yes	Yearly	national	I have checked the names on my calendar, when the same not this me	Case report, Clinical research, literature review	6	Yes	Literature review, systematic review and meta-analysis	1
2015-09-22 13:58:15	I agree to participate.	Male	1992	Rio Grande do Norte - RN	city	Between 300 and 500 thousand inhabitants	1	Rio Grande do Norte - RN	Natal		DDS	General dentistry	Private	Yes	No			Yes	Short-term training	10	10	8	10	2	With colleagues, Conferences, books, scientific journals, clinical journals	Daily	Yes	Monthly	National, International	Capes, Lilacs, Scielo	Case report, Clinical research, systematic review or meta-analysis	4	Yes	Literature review, systematic review and meta-analysis	8
2015-08-22 20:24:16	I agree to participate.	Male	1964	Goiás - GO	Both	Over 1 million inhabitants	14	Minas Gerais - MG	Uberaba		MSc	Orthodontics	Private	Yes	No			Yes	Advanced special training	6	6	7	2	7	Short courses, social networks, sites of educational institutions or research, books, scientific journals, clinical journals	Weekly	Yes	Monthly	National, International	Dental Press, Implant news, Brazilian J. of Orthodontics and Orthopedics.,	case report, Expert opinion, clinical research, literature review	3	Yes	Case report, Clinical research	3
2015-09-22 10:47:47	I agree to participate.	Male	1958	Minas Gerais - MG	capital	Over 1 million inhabitants	33	Minas Gerais - MG	Belo Horizonte		MSc	Orthodontics	Private	Yes	No			Yes	MSc or PhD	9	9	10	9	9	Conferences, short courses, long term courses, books, scientific journals, clinical journals	Weekly	Yes	Weekly	National, International	AJODO, Angle Orthodontics, Seminars in Orthodontics, Dental Clinic Press	Case report, Clinical research, literature review	2	Yes	Case report, Clinical research, literature review	8
2015-06-22 22:26:31	I agree to participate.	Male	1958	Santa Catarina - SC	city	Between 100 and 300 thousand inhabitants	34	Santa Catarina - SC	Florianopolis		MSc	Prosthodontics	Private	Yes	No			Yes	Dental school and Advanced special training	8	8	6	3	7	Short courses, online courses, Sites of educational institutions or research, books, scientific journals, clinical journals	Weekly	Yes	Monthly	National, International	JOMI JPD PROTESENEWS IMPLANTNEWS CLINICAL JOURNAL	Case report, Clinical research, literature review	7	Yes	Case Report, Expert opinion, literature reviews	6
2015-08-22 21:13:09	I agree to participate.	Female	1971	Goiás - GO	city	Between 300 and 500 thousand inhabitants	22	Goiás - GO	Anápolis		PhD	General dentistry	Private	Yes	No			Yes	Dental school and Advanced special training	10	10	10	10	10	Conferences, short courses, long term courses, books, scientific journals, clinical journals	Weekly	Yes	Monthly	National, International	Journal of Dentistry Operative Dentistry Dental Materials Journal of Esthetic Restorative Dentistry and Dental Journal Quintessence	Case Report, Expert opinion, laboratory research, clinical research, epidemiological research, systematic review and meta-analysis	8	Yes	Case Report, Expert opinion, systematic review and meta-analysis	10
2015-07-25 09:08:14	I agree to participate.	Male	1986	Bahia - BA	city	Between 500 and 700 thousand inhabitants	6	Bahia - BA	Feira de santana		MSc	Orthodontics	Private	Yes	Yes	Advanced special training	No	Yes	Dental school and Short-term training	10	10	10	10	10	With colleagues, Congresses, short courses, long term courses, online courses, books, scientific journals, clinical journals	Weekly	Yes	Monthly	National, International	J Periodontol, maxillofacial Rech, J. epidemilogy, public health notebooks	Case Report, Expert opinion, laboratory research, clinical research, epidemiological research, literature review, systematic review and meta-analysis	3	Yes	Clinical research	3
2015-12-18 15:18:27	I agree to participate.	Female	1976	Rio Grande do Sul - RS	city	Between 100 and 300 thousand inhabitants	18	Rio Grande do Sul - RS	Passo Fundo		MSc	General dentistry	Private	Yes	No			Yes	Dental school	8	9	9	8	7	Conferences, scientific journals	Monthly	Yes	Monthly	National, International	Revista Clínica, RGO, RFO, JDR, Dental Materials	case report, laboratory research, clinical research	7	Yes	Clinical research	7
2015-08-04 19:04:13	I agree to participate.	Female	1979	Espírito Santo - ES	capital	Between 300 and 500 thousand inhabitants	15	Sao Paulo-SP	Bauru		MSc	stomatology	Private	Yes	Yes	PhD	No	Yes	Dental school and Short-term training	9	9	9	8	10	Conferences, scientific journals	Weekly	Yes	Weekly	National, International	TriOral Journal of Oral Maxillofacial Pathology Oncology	Case report, laboratory research, clinical research literature review, systematic review and meta-analysis	5	Yes	Clinical research	7
2015-07-26 14:16:48	I agree to participate.	Female	1972	Bahia - BA	city	Between 100 and 300 thousand inhabitants	19	Pernambuco - PE	recife		PhD	General dentistry	Private	Yes	Yes	PhD	No	Yes	Short-term training	10	8	10	7	10	Short courses, long term courses, Sites of educational institutions or research, books, scientific journals, clinical journals	Weekly	Yes	Weekly	National, International	Brazilian Oral Research Journal adhesive operathive Dentistry Dental Caries research Press	Case report, laboratory research, clinical research literature review, systematic review and meta-analysis	3	Yes	Clinical research	10
2015-07-24 16:06:41	I agree to participate.	Female	1980	Bahia - BA	capital	Over 1 million inhabitants	10	Rio Grande do Norte - RN	Natal		PhD	periodontics	Private	Yes	No			Yes	Dental school and Advanced special training	10	10	10	10	10	Conferences, scientific journals	Daily	Yes	Daily	National, International	J Clin Periodontol Periodontology J Periodontal Research	laboratory research, clinical research literature review, systematic review and meta-analysis	8	Yes	Clinical research	9
2015-12-11 16:58:40	I agree to participate.	Male	1988	Rio Grande do Sul - RS	capital	Over 1 million inhabitants	5	Rio Grande do Sul - RS	Porto Alegre		MSc	Prosthodontics	Private	Yes	Yes	PhD	No	Yes	Advanced special training	8	8	7	6	8	With colleagues, Conferences, books, scientific journals	Weekly	Yes	Weekly	International	COIR JOMI IJP Journal of Periodontology	laboratory research, clinical research, epidemiological research literature review, systematic review and meta-analysis	10	Yes	Laboratory research literature review, systematic review and meta-analysis	8
2015-07-24 20:23:41	I agree to participate.	Female	1984	Bahia - BA	capital	Over 1 million inhabitants	7	Bahia - BA	Salvador		PhD	Radiology	Private	Yes	Yes		No	Yes	Dental school and Advanced special training	10	10	10	5	10	With colleagues, Congress, Sites of educational institutions or research, books, scientific journals	Daily	Yes	whenever I need	National, International	DMFR 4Oral	case report, laboratory research, clinical research	7	Yes	laboratory research, clinical research	8
2015-06-18 09:41:21	I agree to participate.	Male	1982	Minas Gerais - MG	city	Between 700,000 and 1 million inhabitants	8	Minas Gerais - MG	Uberlandia		PhD	General dentistry	Private	Yes	No			Yes	Dental school and Short-term training	10	10	10	8	10	With colleagues, Congresses, short courses, long term courses, books, scientific journals	Weekly	Yes	Weekly	National, International	Operative Dentistry JADA Dental Materials Journal of dentristry Journal of Color and Appearance in Dentistry Dental Research Journal the journal Clinical Journal of Microscopy Quintessence International Journal of Esthetic and Restorative Dentistry and others as needed.	Case report, laboratory research, clinical research literature review, systematic review and meta-analysis	2	Yes	laboratory research, clinical research literature review, systematic review and meta-analysis	8
2015-09-19 16:10:16	I agree to participate.	no response	1979	Minas Gerais - MG	city	Between 100 and 300 thousand inhabitants	12	Minas Gerais - MG	Governador Valadares		Advanced special training	Prosthodontics	Private	Yes	Yes	Short-term training	No	Yes	Dental school	5	5	5	4	5	With colleagues, Conferences, Scientific journals, clinical journals	Weekly	Yes	Weekly	national	Pub Med Med Medicine® line	Case report, Clinical research, literature review	2	Yes	Literature review	10
2015-06-17 18:23:54	I agree to participate.	Male	1966	Santa Catarina - SC	city	Between 300 and 500 thousand inhabitants	27	Santa Catarina - SC	florianopolis		PhD	Orthodontics	Both	Yes	No			Yes	Dental school and Advanced special training	10	10	10	9	10	With colleagues, Congresses, short courses, social networks, books, scientific journals, clinical journals	Weekly	Yes	Monthly	National, International	Dental Press; AJODO	Case Report, Expert opinion, Editorial, laboratory research, clinical research, epidemiological research, literature review, systematic review and meta-analysis	5	Yes	case report, Expert opinion, clinical research	8
2015-07-25 15:47:03	I agree to participate.	Female	1966	Bahia - BA	city	Between 700,000 and 1 million inhabitants	25	Sao Paulo-SP	São Paulo		PhD	implantology	Both	Yes	Yes		No	Yes	Dental school and Short-term training	10	10	10	10	10	Congress, long term courses, Sites of educational institutions or research, books, scientific journals, medical journals, professional associations newspapers (eg ABO, ABCD)	Daily	Yes	Daily	National, International	pubmed scielo	Case report, laboratory research, clinical research, epidemiological research, literature review, systematic review and meta-analysis	3	Yes	laboratory research, clinical research	10
2015-09-22 13:07:30	I agree to participate.	Female	1983	Rio Grande do Norte - RN	capital	Between 700,000 and 1 million inhabitants	9	Rio Grande do Norte - RN	Natal		PhD	Endodontics	Both	Yes	No			Yes	Dental school and Advanced special training	10	10	10	10	10	Conferences, books, scientific journals	Weekly	Yes	Monthly	International	Journal of endodontics, endodontic international journal, brazilian dental journal, JAOS	Case report, laboratory research, clinical research literature review, systematic review and meta-analysis	7	No		9
2015-09-23 21:28:31	I agree to participate.	Male	1975	Rio Grande do Norte - RN	Both	Between 700,000 and 1 million inhabitants	15	Rio Grande do Norte - RN	Natal		MSc	Buco-maxillofacial surgery	Both	Yes	No			Yes	Advanced special training	10	10	10	10	10	Short courses, scientific journals, clinical journals	Monthly	No						Yes	clinical research, systematic review or meta-analysis	8
2015-09-18 10:41:24	I agree to participate.	Female	1989	Minas Gerais - MG	capital	Over 1 million inhabitants	4	Minas Gerais - MG	Belo Horizonte		Advanced special training	Buco-maxillofacial surgery	Both	Yes	Yes	MBA	No	Yes	Advanced special training	5	5	3	3	3	Conferences, short courses, long term courses, books, scientific journals	Weekly	No						Yes	Case report A Literature Review	10
2015-09-23 21:27:53	I agree to participate.	Male	1964	Minas Gerais - MG	city	Between 50 and 100 thousand inhabitants	28	Minas Gerais - MG	Belo Horizonte		Advanced special training	General dentistry	Both	Yes	No			Yes	Short-term training	1	1	8	5	8	With colleagues, short courses, Blogs, Sites of educational institutions or research, scientific journals, medical journals, class councils newspapers (eg CRO, CFO), Class Associations of Newspapers (eg ABO, ABCD)	When there is availability.	No						Yes	Case report A Literature Review	7
2015-07-27 09:04:10	I agree to participate.	Male	1966	Bahia - BA	capital	Over 1 million inhabitants	26	Rio de Janeiro - RJ	Rio de Janeiro		Advanced special training	Orthodontics	Both	Yes	No			No		7	9	9	9	8	With colleagues, Congresses, short courses, Books	Monthly	No						Yes	Clinical research	7
2015-09-18 12:58:59	I agree to participate.	Female	1973	Minas Gerais - MG	capital	Over 1 million inhabitants	18	Minas Gerais - MG	Itaúna		MSc	Public health	Private	Yes	No			Yes	Dental school	10	10	10	10	10	Short courses, long term courses, scientific journals	Daily	Yes	Weekly	National, International	Science and Public Health, Epidemiology and Health Services, Public Health Booklet, Magazine Panam Salud Publica, Journal of Epidemiology	Expert opinion, Editorials, epidemiological research, systematic review or meta-analysis	3	No		8
2015-11-03 13:36:10	I agree to participate.	Female	1965	Rio Grande do Norte - RN	capital	Between 10 and 50 thousand inhabitants	7	Rio Grande do Norte - RN	Natal		MSc	General dentistry	Private	Yes	No			Yes	Advanced special training	9	9	10	9	10	Conferences, online courses, Sites of educational institutions or research books	Daily	Yes	Weekly	national	VHL LILACS,	Case report, Clinical research	9	Yes	Case report	9
2015-07-24 15:36:47	I agree to participate.	Male	1987	Bahia - BA	city	Between 500 and 700 thousand inhabitants	5	Bahia - BA	Feira de Santana		Residency	Public health	Private	Yes	Yes	MSc	No	Yes	Dental school and Short-term training	9	9	8	10	10	Conferences, short courses, long term courses, online courses, Sites of educational institutions or research, books, scientific journals, clinical journals	Monthly	Yes	Weekly	National, International	In Public Health, Science and Public Health, Journal of Epidemiology, Journal of Periodontology, Journal of Periodontal Research, Journal of Epidemiology and Community Health	Editorials, clinical research, epidemiological research, systematic review or meta-analysis	5	Yes	Expert opinion, clinical research	7
2015-10-01 20:14:52	I agree to participate.	Female	1961	Rio Grande do Norte - RN	capital	Between 700,000 and 1 million inhabitants	31	Paraiba - PB	JOÃO PESSOA		PhD	Endodontics	Private	Yes	No			Yes	Dental school and Short-term training	10	10	10	8	10	Conferences, short courses, long term courses, online courses, books, scientific journals, medical journals, class councils newspapers (eg CRO, CFO)	Monthly	Yes	WHENEVER NECESSARY	National, International	I HAVE NO PREFERENCE. BUSCO IN DATABASES THE MOST RECENT ARTICLES AND RELEVANT	Case report, laboratory research, clinical research, epidemiological research, literature review, systematic review and meta-analysis	4	Yes	laboratory research, clinical research	8
2015-07-24 15:51:44	I agree to participate.	Female	1980	Bahia - BA	Both	Between 50 and 100 thousand inhabitants	9	Bahia - BA	Lauro de Freitas		Advanced special training	implantology	Private	Yes	No			No		3	3	2	2	3	With colleagues, short courses, Social Networking, Books, journals clinics	Weekly	No						No		1
2015-09-19 22:00:17	I agree to participate.	Female	1985	Minas Gerais - MG	capital	Over 1 million inhabitants	5	Minas Gerais - MG	belo horizonte		Advanced special training	Forensic Dentistry	Private	Yes	Yes	MSc	No	No		7	7	5	5	7	Short courses, long term courses, social networks, sites of educational institutions or research, books, scientific journals	When I need	No						No		8
2015-09-18 10:19:14	I agree to participate.	Female	1975	Minas Gerais - MG	city	Between 100 and 300 thousand inhabitants	17	Sao Paulo-SP	Bauru		DDS	Pediatric Dentistry	Private	Yes	No			No		5	8	8	8	10	With colleagues, Sites of educational institutions or research, books, scientific journals, medical journals, class councils newspapers (eg CRO, CFO)	Monthly	No						Yes	case report, laboratory investigations	8
2015-09-22 11:35:35	I agree to participate.	Male	1983	Rio Grande do Norte - RN	capital	Between 700,000 and 1 million inhabitants	9	Rio Grande do Norte - RN	Natal		Advanced special training	Radiology	Public	Yes	Yes	MSc	No	No		10	10	10	10	10	Conferences, online courses, Blogs, Social Networks, Scientific journals	Daily	No						No		7
2015-10-22 12:06:24	I agree to participate.	Female	1984	Rio Grande do Norte - RN	city	Between 50 and 100 thousand inhabitants	9	Rio Grande do Norte - RN	Natal		PhD	Public health	Public	Yes	No			Yes	Dental school	5	7	7	9	10	Sites of educational institutions or research, books, scientific journals	Monthly	Yes	Monthly	National, International	Science and Public Health, in Public Health, Journal of Public Health, Journal of Public Health Dentistry	Editorials, epidemiological research, literature review, systematic review or meta-analysis	6	No		4
2015-08-04 20:21:04	I agree to participate.	Female	1987	Espírito Santo - ES	capital	Over 1 million inhabitants	5	Espírito Santo - ES	Vitória		MSc	Public health	Public	Yes	Yes	PhD	No	No		10	10	10	10	10	Conferences, short courses, social networks, books, scientific journals, clinical journals	Monthly	Yes	Weekly	National, International	I am a researcher, I do not know if I enter in their inclusion criteria. Lately researching magazines related to occupational health. Are several!	epidemiological research, literature review, systematic review or meta-analysis	10	No		8
2016-01-06 09:59:15	I agree to participate.	Female	1990	Piauí - PI	capital	Between 700,000 and 1 million inhabitants	3	Piauí - PI	Teresina		MSc	General dentistry	Public	Yes	Yes	Advanced special training	No	Yes	Short-term training	10	10	9	9	10	Short courses, Sites of educational institutions or research, books, scientific journals	Weekly	Yes	Monthly	National, International	DENTALPRESS	Case report, Clinical research, literature review	3	Yes	A systematic review and meta-analysis	5
2015-09-21 17:10:22	I agree to participate.	Female	1972	Minas Gerais - MG	capital	Over 1 million inhabitants	23	Minas Gerais - MG	Belo Horizonte		PhD	Patients with Special Needs	Public	Yes	No			Yes	Dental school and Advanced special training	8	8	9	10	10	Conferences, scientific journals	Weekly	Yes	Weekly	National, International	International Journal of Pediatric Dentistry, in Public Health, Public Health Magazine	case report, epidemiological research, literature review, systematic review or meta-analysis	7	Yes	A systematic review and meta-analysis	7
2015-06-22 08:55:00	I agree to participate.	Male	1967	Santa Catarina - SC	city	Between 100 and 300 thousand inhabitants	26	Paraná - PR	Ponta Grossa		PhD	Pediatric Dentistry	Public	Yes	Yes	Advanced special training	No	Yes	Dental school and Short-term training	10	10	10	10	10	Sites of educational institutions or research, books, scientific journals, medical journals, class councils newspapers (eg CRO, CFO), Class Associations of Newspapers (eg ABO, ABCD)	Daily	Yes	Weekly	National, International	Brazilian 1.Pesquisa in Clinical Dentistry and Integrated; 2.Journal of Indian Society of Pedodontics and Preventive Dentistry; Dentistry 3.Pediatric; 4.Journal of Dentistry for Children; 5.Revista of Pediatric Dentistry Latinoamericana.	Case Report, Expert opinion, laboratory research, clinical research literature review, systematic review and meta-analysis	7	Yes	A systematic review and meta-analysis	10
2015-07-10 08:09:10	I agree to participate.	Male	1978	Pernambuco - PE	capital	Over 1 million inhabitants	14	Pernambuco - PE	Recife		PhD	stomatology	Public	Yes	No			Yes	Dental school and Short-term training	10	10	10	10	10	Congresses, Sites of educational institutions or research, books, scientific journals	Daily	Yes	Daily	International	1. Oral Surgery Oral Medicine Oral Pathology Oral Radiology 2. Journal of Medicine Oral Pathology and Supportive Care in Cancer 3. 4. 5. Oral Diseases Cochrane reviews	Case report, laboratory research, clinical research, epidemiological research, literature review, systematic review and meta-analysis	4	Yes	A systematic review and meta-analysis	7
2015-08-05 08:45:51	I agree to participate.	Female	1977	Espírito Santo - ES	capital	Between 300 and 500 thousand inhabitants	14	Rio de Janeiro - RJ	Campos dos Goytacazes		MSc	Public health	Public	Yes	Yes	PhD	No	Yes	Dental school	9	10	10	10	10	With colleagues, Congresses, short courses, long term courses, Blogs, Sites of educational institutions or research, books, scientific journals, medical journals, class councils newspapers (eg CRO, CFO), Associations of Newspaper Class (eg ABO ABCD)	Daily	Yes	Daily	National, International	In Public Health; Science and Public Health; Dental Traumatology; Others	Editorials, epidemiological research, literature review, systematic review or meta-analysis	5	Yes	A systematic review and meta-analysis	5
2015-12-16 17:42:57	I agree to participate.	Female	1989	Rio Grande do Sul - RS	city	Between 300 and 500 thousand inhabitants	2	Rio Grande do Sul - RS	Pelotas		DDS	Pediatric Dentistry	Public	Yes	Yes	MSc	Yes	No		9	9	9	9	9	Books, scientific journals	Daily	Yes	Daily	National, International	Pediatric Dentistry, International Journal of Pediatric Dentistry, Caries Research	epidemiological research, literature review, systematic review or meta-analysis	6	Yes	A systematic review and meta-analysis	9
2015-09-18 14:20:26	I agree to participate.	Male	1977	Minas Gerais - MG	city	Between 50 and 100 thousand inhabitants	15	Minas Gerais - MG	Lavras		PhD	Public health	Public	Yes	Yes	Advanced special training	No	Yes	Dental school and Advanced special training	10	10	10	10	10	Sites of educational institutions or research, scientific journals	Weekly	Yes	Daily	National, International	Science & Public Health; Journal of Epidemiology; Caries Research, Brazilian Oral Research; Journal of Public Health Dentistry	epidemiological research, systematic review or meta-analysis	9	Yes	A systematic review and meta-analysis	9
2015-08-05 12:52:16	I agree to participate.	Female	1981	Espírito Santo - ES	city	Between 100 and 300 thousand inhabitants	9	Espírito Santo - ES	Vitória		Advanced special training	Public health	Public	Yes	No			No		8	8	8	8	8	With colleagues, online courses, Sites of educational institutions or research	Monthly	Yes	Monthly	national	Brazilian universities magazines	Case report, Clinical research, epidemiological research, literature review	7	Yes	Case report, Clinical research	8
2015-06-18 09:26:30	I agree to participate.	Female	1987	Santa Catarina - SC	capital	Between 300 and 500 thousand inhabitants	2	Santa Catarina - SC	Florianópolis		DDS	Orthodontics	Public	Yes	Yes	Advanced special training	Yes	No		10	10	10	10	10	Books, scientific journals	Weekly	Yes	Weekly	International	American Journal of Orthodontics and Dentofacial Orthopedics, The Angle Orthodontist, European Journal of Orthodontics	Case report, Clinical research, epidemiological research, systematic review or meta-analysis	2	Yes	Case report, Clinical research, systematic review or meta-analysis	6
2015-09-24 12:50:01	I agree to participate.	Male	1980	Minas Gerais - MG	capital	Over 1 million inhabitants	10	Minas Gerais - MG	Belo Horizonte		PhD	General dentistry	Public	Yes	No			Yes	Dental school and Advanced special training	8	10	10	10	10	Conferences, short courses, online courses, books, scientific journals, medical journals, class councils newspapers (eg CRO, CFO), Class Associations of Newspapers (eg ABO, ABCD)	Monthly	Yes	Weekly	National, International	British Journal of Pharmacology, Journal of Dentistry, JADA	Case Report, Expert opinion, laboratory research, clinical research, epidemiological research, literature review, systematic review and meta-analysis	8	Yes	case report, laboratory research, clinical research, literature review	10
2015-09-22 17:32:19	I agree to participate.	Male	1982	Rio Grande do Norte - RN	city	Between 10 and 50 thousand inhabitants	7	Paraiba - PB	João Pessoa		Advanced special training	Public health	Public	Yes	Yes	Advanced special training	No	No		5	7	8	9	8	Conferences, scientific journals	Monthly	Yes	Monthly	national	RGO, Brazilian research journal in dentistry, Brazilian Dental Journal	Case report, Clinical research, literature review	2	Yes	Clinical research	3
2015-07-30 00:01:33	I agree to participate.	Male	1990	Sergipe - SE	Both	Between 100 and 300 thousand inhabitants	3	Sergipe - SE	Aracaju		MSc	Buco-maxillofacial surgery	Public	Yes	Yes	Advanced special training	No	Yes	Dental school	10	10	10	10	10	With colleagues, books, scientific journals	Weekly	Yes	Weekly	National, International	Anesthesia Progress, Journal of Oral and Maxillofacial Surgery face, Anesthesia & Analgesia, Pain Journal, Journal of Dentistry UNESP etc ...	Case report, laboratory research, clinical research literature review, systematic review and meta-analysis	3	Yes	Clinical research	8
2015-07-24 15:31:06	I agree to participate.	Female	1990	Bahia - BA	capital	Over 1 million inhabitants	1	Bahia - BA	Salvador		DDS	Oral pathology	Public	Yes	Yes	MSc	Yes	No		10	10	10	10	10	scientific journals	Daily	Yes	Daily	National, International	Oral Surgery Oral Medicine Oral Pathology Oral Radiology, Nature Rev Mol Cell Biol, Oral Oncology Journal	Case report, laboratory research, clinical research literature review, systematic review and meta-analysis	2	Yes	Clinical research	8
2015-07-26 12:58:14	I agree to participate.	Female	1988	Bahia - BA	capital	Over 1 million inhabitants	3	Bahia - BA	Salvador		Advanced special training student	Orthodontics	Public	Yes	Yes	Advanced special training	Yes	No		8	8	8	8	10	scientific journals	Monthly	Yes	Monthly	national	Dentalpress	Clinical research	3	Yes	Clinical research	5
2015-12-18 14:41:11	I agree to participate.	Male	1989	Rio Grande do Sul - RS	city	Between 300 and 500 thousand inhabitants	3	Rio Grande do Sul - RS	Pelotas		DDS	General dentistry	Public	Yes	Yes	PhD	Yes	Yes	Dental school	9	10	10	10	10	With colleagues, Congresses, short courses, long term courses, books, scientific journals, clinical journals	Daily	Yes	Weekly	International	Journal of Dentistry, Dental Materials, Journal of Dental Research, Operative Dentistry	clinical research, epidemiological research, systematic review or meta-analysis	7	Yes	Clinical research	7
2015-09-24 15:17:53	I agree to participate.	Female	1978	Rio Grande do Norte - RN	capital	Over 1 million inhabitants	12	Rio Grande do Norte - RN	natal		MSc	periodontics	Public	Yes	Yes	Advanced special training	No	Yes	Dental school	3	3	4	4	4	Books, scientific journals	Weekly	Yes	Weekly	National, International	Journal of Periodontology; Science & public health	laboratory research, clinical research, epidemiological research literature review, systematic review and meta-analysis	1	Yes	Clinical research	2
2015-09-22 11:57:06	I agree to participate.	Female	1992	Rio Grande do Norte - RN	capital	Between 700,000 and 1 million inhabitants	2	Rio Grande do Norte - RN	Natal		DDS	Prosthodontics	Public	Yes	Yes	Advanced special training and MSc	Yes	No		10	10	10	10	10	Conferences, short courses, long term courses, books, scientific journals, clinical journals	Weekly	Yes	Weekly	National, International	JED, IJP, BOR, COIR, BDJ, JAOS, JOMI	laboratory research, clinical research, systematic review or meta-analysis	3	Yes	Clinical research	6
2015-09-18 10:21:54	I agree to participate.	Female	1966	Minas Gerais - MG	capital	Over 1 million inhabitants	27	Minas Gerais - MG	Belo Horizonte		PhD	Patients with Special Needs	Public	Yes	No			Yes	Dental school and Advanced special training	9	10	10	10	10	Sites of educational institutions or research, books, scientific journals, clinical journals	Daily	Yes	Daily	National, International	Caries Research; Community Dentistry and Oral Epidemiology; Brazilian Oral Research; European Journal of Oral Sciences; Special Care in Dentistry; Amercian Journal of Dental Association; Gerodontology; Health and Social Care in the Community; Clinical Oral Investigations, etc ...	Case Report, Expert opinion, clinical research, epidemiological research, literature review, systematic review and meta-analysis	2	Yes	Clinical research, Literature review, Systematic review and meta-analysis	10
2015-12-24 16:20:50	I agree to participate.	Female	1985	Rio de Janeiro - RJ	city	Between 100 and 300 thousand inhabitants	8	Rio de Janeiro - RJ	Rio de Janeiro		PhD	Prosthodontics	Public	Yes	No			Yes	Dental school	10	10	10	10	10	With colleagues, short courses, books, scientific journals, clinical journals	Weekly	Yes	Weekly	National, International	JDR, JED, JOR, COIR, gerodontology	Case report, Clinical research, epidemiological research, systematic review or meta-analysis	3	Yes	clinical research, systematic review or meta-analysis	8
2015-09-22 13:37:33	I agree to participate.	Female	1983	Rio Grande do Norte - RN	city	Between 50 and 100 thousand inhabitants	10	Rio Grande do Norte - RN	Natal		PhD	periodontics	Public	Yes	No			Yes	Dental school	9	10	10	10	10	With colleagues, Congresses, short courses, Sites of educational institutions or research, scientific journals, clinical journals	Monthly	Yes	Monthly	National, International	Brazilian Journal of Periodontal Research Dental Journal Oral Diseases	Case report, laboratory research, clinical research, epidemiological research, systematic review and meta-analysis	5	Yes	clinical research, systematic review or meta-analysis	8
2015-09-24 08:40:41	I agree to participate.	Female	1981	Rio Grande do Norte - RN	city	Between 50 and 100 thousand inhabitants	11	Rio Grande do Norte - RN	NATAL		PhD	Public health	Public	Yes	No			Yes	Dental school and Short-term training	10	10	10	10	10	Books, scientific journals	Weekly	Yes	Weekly	National, International	Notebooks of Public Health, BMC Infectious Diseases, Science and Public Health, BMC Public Health, Epidemiology and health services	laboratory research, clinical research, epidemiological research, systematic review or meta-analysis	8	Yes	clinical research, systematic review or meta-analysis	7
2015-09-22 20:20:53	I agree to participate.	Female	1981	Rio Grande do Norte - RN	capital	Between 700,000 and 1 million inhabitants	12	Pernambuco - PE	Caruaru		PhD	Prosthodontics	Public	Yes	No			Yes	Dental school and Short-term training	7	7	8	5	9	With colleagues, Congresses, short courses, long term courses, scientific journals	Daily	Yes	Weekly	National, International	Journal of prosthodontics, Journal of Oral Rehabilitation (JOR), Journal of Prosthetic Dentistry (JPD), International Journal of oral and maxillofacial implants (IJOMI)	laboratory research, clinical research, epidemiological research, systematic review or meta-analysis	5	Yes	clinical research, systematic review or meta-analysis	7
2015-12-17 21:29:42	I agree to participate.	Male	1986	Sao Paulo-SP	city	Between 300 and 500 thousand inhabitants	6	Rio de Janeiro - RJ	Rio de Janeiro		MSc	Radiology	Public	Yes	Yes	PhD	No	Yes	Dental school and Advanced special training	9	7	10	9	10	With colleagues, Conferences, Scientific journals	Weekly	Yes	Weekly	National, International	DentomaxilloFacialRadiology, Oral Surgery Oral Medicine Oral Pathology Journal of Maxillofacial Surgery, Brazilian Dental Journal, the Journal of Endodontics	case report, laboratory research, clinical research, literature review	6	Yes	laboratory research	5
2015-12-24 14:46:37	I agree to participate.	Female	1986	Rio de Janeiro - RJ	capital	Over 1 million inhabitants	8	Rio de Janeiro - RJ	Rio de Janeiro		MSc	stomatology	Public	Yes	No			Yes	Dental school	10	10	10	8	10	With colleagues, Conferences, books, scientific journals	Monthly	Yes	Monthly	National, International	Varied, do not know names now ... I do search on Pubmed and academic google.	Case report, laboratory research, clinical research, epidemiological research, literature review, systematic review and meta-analysis	4	Yes	laboratory research, clinical research	8
2015-07-25 22:32:42	I agree to participate.	Male	1973	Bahia - BA	city	Between 100 and 300 thousand inhabitants	19	Espírito Santo - ES	Vitoria		PhD	periodontics	Public	Yes	No			Yes	Dental school and Advanced special training	8	9	9	5	9	scientific journals	Weekly	Yes	Weekly	National, International	Journal of dental research Periodontology 2000 Journal of Periodontology website Pubmed	Clinical research, literature review	7	Yes	laboratory research, clinical research	8
2015-06-17 16:40:35	I agree to participate.	Female	1981	Sao Paulo-SP	city	Between 300 and 500 thousand inhabitants	11	Santa Catarina - SC	florianopolis		PhD	Radiology	Public	Yes	Yes		No	Yes	Dental school and Advanced special training	9	10	10	9	10	With colleagues, Congresses, short courses, long term courses, books, scientific journals, clinical journals	Daily	Yes	Daily	International	DMFR, OOOO, Joms. IJOMS, PLOS-One	Case report, laboratory research, clinical research literature review, systematic review and meta-analysis	7	Yes	laboratory research, clinical research, systematic review or meta-analysis	5
2015-12-16 18:50:12	I agree to participate.	Female	1979	Distrito Federal - DF	capital	Over 1 million inhabitants	11	Rio Grande do Sul - RS	Pelotas		Residency	Buco-maxillofacial surgery	Public	Yes	No			Yes	Dental school	8	8	8	8	8	Sites of educational institutions or research, books, scientific journals, medical journals, class councils newspapers (eg CRO, CFO), Class Associations of Newspapers (eg ABO, ABCD)	Weekly	Yes	Weekly	National, International	Journal of Surgery and Maxillofacial, RGO,	case report, laboratory research, clinical research, epidemiological research	3	Yes	laboratory research, clinical research, systematic review or meta-analysis	7
2015-08-21 10:41:26	I agree to participate.	Female	1972	Goiás - GO	capital	Over 1 million inhabitants	19	Goiás - GO	Goiânia		PhD	General dentistry	Public	Yes	No			Yes	Dental school and Short-term training	10	10	10	10	10	scientific journals	Daily	Yes	Daily	National, International	Dental Materials Operative Dentistry Journal of Dentistry JAOS American Journal of Dentistry	Case report, laboratory research, clinical research, epidemiological research, systematic review and meta-analysis	9	Yes	laboratory research, clinical research, systematic review or meta-analysis	10
2015-07-25 01:35:20	I agree to participate.	Male	1949	Bahia - BA	capital	Over 1 million inhabitants	40	Bahia - BA	SSA		PhD	Forensic Dentistry	Public	Yes	No			Yes	Dental school and Short-term training	10	10	10	10	10	Conferences, short courses, long term courses, Sites of educational institutions or research, books, scientific journals, medical journals, class councils newspapers (eg CRO, CFO), Class Associations of Newspapers (eg ABO , A B C D)	Daily	Yes	Daily	National, International	Varying depending on the content to be delivered or handled in guidelines.	laboratory research, clinical research, epidemiological research, systematic review or meta-analysis	7	Yes	laboratory research, clinical research, systematic review or meta-analysis	10
2015-06-23 13:53:37	I agree to participate.	Male	1979	Santa Catarina - SC	city	Between 100 and 300 thousand inhabitants	14	Rio Grande do Sul - RS	Pelotas		PhD	General dentistry	Public	Yes	No			Yes	Dental school and Advanced special training	10	10	10	10	10	scientific journals	Daily	Yes	Daily	National, International	Journal of Dentistry, Operative Dentistry, Journal of Dental Research, Cochrane Reviews, Evidence-Based Dental Practice	Case report, laboratory research, clinical research, epidemiological research, systematic review and meta-analysis	10	Yes	Research Laboratory, systematic review and meta-analysis	9
2015-07-08 16:20:35	I agree to participate.	Female	1987	Sao Paulo-SP	Both	Over 1 million inhabitants	4	Sao Paulo-SP	Araraquara		Advanced special training	Forensic Dentistry	Public	Yes	Yes	MSc	No	Yes	Dental school	10	10	10	10	10	With colleagues, Conferences, Scientific journals	Monthly	Yes	Monthly	National, International	Forensic Science International, Journal of Forensic Sciences, Journal of Forensic Odontostomatology, Brazilian Oral Research, Journal of the APCD ...	case report, laboratory research, clinical research, epidemiological research, literature review	7	No		6
2015-09-18 14:02:36	I agree to participate.	Female	1966	Minas Gerais - MG	capital	Over 1 million inhabitants	25	Minas Gerais - MG	Belo Horizonte		PhD	Public health	Both	Yes	No			Yes	Dental school and Advanced special training	10	10	10	10	10	scientific journals	Daily	Yes	Daily	National, International	Rheumatology, Value in Health, Pharmacoeconomics, Journal of Public Health, American Journal of Epidemiology	clinical research, epidemiological research, systematic review or meta-analysis	4	Yes	clinical research, systematic review or meta-analysis	10
2015-09-22 12:53:04	I agree to participate.	Female	1983	Rio Grande do Norte - RN	Both	Between 50 and 100 thousand inhabitants	10	Rio Grande do Norte - RN	Natal		MSc	Public health	Public	Yes	Yes	PhD	No	Yes	Dental school and Advanced special training	10	10	10	10	10	Conferences, short courses, online courses, Sites of educational institutions or research, books, scientific journals, medical journals, class councils newspapers (eg CRO, CFO), Class Associations of Newspapers (eg ABO , A B C D)	Monthly	Yes	Weekly	National, International	Science and Public health; Journal of Public health; Health notebooks Collective Journal of dentristry; Journal of Epidemioly; Phisys; etc	Case report, Clinical research, epidemiological research, literature review, systematic review or meta-analysis	2	Yes	clinical research, systematic review or meta-analysis	10
2015-07-24 15:40:24	I agree to participate.	Female	1987	Distrito Federal - DF	capital	Over 1 million inhabitants	5	Bahia - BA	Salvador		Advanced special training	Public administration	Public	Yes	No			No		10	10	10	10	10	with colleagues	How not to work more in the area, only seek information when I'm curious	No						No		0
2015-06-23 19:26:51	I agree to participate.	Female	1956	Santa Catarina - SC	city	Between 100 and 300 thousand inhabitants	22	Rio Grande do Sul - RS	Passo Fundo		Advanced special training	Public health	Public	Yes	No			Yes	Short-term training	8	7	7	9	10	Conferences, online courses, social networks, books, scientific journals	Monthly	No						No		3
2015-09-22 23:35:42	I agree to participate.	Female	1962	Minas Gerais - MG	city	Between 500 and 700 thousand inhabitants	30	Minas Gerais - MG	uberlândia		Advanced special training	Public health	Public	Yes	Yes	MSc	No	Yes	Advanced special training	8	9	7	8	8	online courses, Sites of educational institutions or research	Weekly	No						No		7
2015-09-22 14:41:56	I agree to participate.	Male	1965	Rio Grande do Norte - RN	capital	Between 700,000 and 1 million inhabitants	25	Rio Grande do Norte - RN	NATAL		DDS	General dentistry	Public	Yes	No			No		5	6	6	3	2	Conferences, short courses, scientific journals	Weekly	No						No		0
2015-06-22 10:48:50	I agree to participate.	Female	1962	Santa Catarina - SC	city	Between 50 and 100 thousand inhabitants	28	Santa Catarina - SC	Florianópolis		PhD in progress	Public health	Public	Yes	Yes	PhD	No	Yes	Short-term training	7	7	7	7	10	With colleagues, Congresses, short courses, social networks, books, scientific journals, clinical journals	Daily	Yes	Weekly	National, International	journal of dentistry, journal of dentistry for children (online), and indexed in the Scielo database, Medline	case report, epidemiological research, qualitative research	4	Yes	A systematic review and meta-analysis	5
2015-08-21 15:47:33	I agree to participate.	Female	1981	Goiás - GO	capital	Between 700,000 and 1 million inhabitants	11	Minas Gerais - MG	Uberlândia		DDS	Forensic Dentistry	Public	Yes	No			No		7	7	7	8	8	Blogs, social networks, sites of educational institutions or research, books, scientific journals	Weekly	Yes	Monthly	national	Magazine ABOL	Expert opinion	5	Yes	Case report	5
2015-07-27 14:18:20	I agree to participate.	Female	1971	Bahia - BA	city	Between 300 and 500 thousand inhabitants	22	Bahia - BA	salvador		MSc	Public health	Public	Yes	No			Yes	Short-term training	6	6	7	7	7	Congress, long term courses, books, scientific journals	Monthly	No						Yes	Case report, Clinical research	7
2015-09-28 17:50:05	I agree to participate.	Male	1962	Minas Gerais - MG	city	Between 100 and 300 thousand inhabitants	31	Minas Gerais - MG	Governador Valadares		Advanced special training	Public health	Public	Yes	No			Yes	Short-term training	7	7	7	7	7	Conferences, short courses, online courses, Sites of educational institutions or research, books, scientific journals, medical journals, class councils newspapers (eg CRO, CFO)	Weekly	Yes	Monthly	national	ccc	Case Report, Expert opinion, laboratory research, clinical research, epidemiological research, literature reviews	5	Yes	case report, Expert opinion, clinical research, literature review	7
2015-07-14 11:51:43	I agree to participate.	Female	1981	Santa Catarina - SC	capital	Between 100 and 300 thousand inhabitants	8	Minas Gerais - MG	Alfenas		Advanced special training	Orthodontics	Public	Yes	Yes	Advanced special training	Yes	No		9	9	6	8	10	scientific journals	Weekly	Yes	Monthly	national	Dental Press, RGO	Case report A Literature Review	4	Yes	case report, laboratory investigations	2
2015-08-08 20:33:24	I agree to participate.	Male	1993	Espírito Santo - ES	city	Between 5 and 10 thousand	1	Espírito Santo - ES	Santa Teresa		DDS	General dentistry	Public	Yes	Yes	Advanced special training	Yes	No		3	7	8	8	5	books	Weekly	Yes	Monthly	national	I walk in the Scielo, PubMed and watch the latest and updated articles.	epidemiological research	7	Yes	Clinical research	8
2015-08-05 13:52:36	I agree to participate.	Female	1946	Espírito Santo - ES	city	Between 100 and 300 thousand inhabitants	More than 40	Espírito Santo - ES	Vitoria		DDS	General dentistry	Public	Yes	No			No		5	6	6	7	5	Sites of educational institutions or research books	Monthly	Yes	Monthly	national	dental websites, newspapers of the ABO, CRO, CFO	Expert opinion, Editorials, Clinical research	7	Yes	Clinical research	4
2015-07-27 18:02:40	I agree to participate.	Female	1985	Bahia - BA	capital	Over 1 million inhabitants	7	Bahia - BA	Salvador		Residency	Public health	Public	Yes	No			No		5	8	8	9	6	scientific journals, class councils newspapers (eg CRO, CFO)		No						Yes	Clinical research	7
2015-12-18 13:13:36	I agree to participate.	Female	1978	Paraiba - PB	capital	Between 500 and 700 thousand inhabitants	10	Rio Grande do Sul - RS	Pelotas		Advanced special training	Endodontics	Public	Yes	No			No		9	10	8	8	7	With colleagues, Congresses, short courses, social networks, books, scientific journals	Weekly	Yes	When there is a theme to be researched.	national	scientific publications available on the Internet.	case report, Expert opinion, clinical research, epidemiological research, literature review	5	Yes	Clinical research, literature review	5
2015-09-22 07:37:12	I agree to participate.	Female	1985	Minas Gerais - MG	city	Between 100 and 300 thousand inhabitants	7	Minas Gerais - MG	Montes Claros		MSc	Public health	Public	Yes	Yes	MSc	No	No		6	6	10	10	10	Congresses, Sites of educational institutions or research, scientific journals	Weekly	Yes	Daily	National, International	Portal.periodicos.Capes Scielo Scorpus	Clinical research, Literature review, Systematic review and meta-analysis	0	Yes	Clinical research, Literature review, Systematic review and meta-analysis	10
2015-09-22 13:31:58	I agree to participate.	Male	1968	Rio de Janeiro - RJ	capital	Over 1 million inhabitants	24	Rio de Janeiro - RJ	Rio de Janeiro		MSc	Public administration	Public	Yes	No			Yes	Short-term training	10	10	10	10	10	I feel no need	I do not seek information	Yes	Depending on the need	International	Military Medicine; Health Policy; Journal Of Health Services; In Public Health	Editorials, epidemiological research, literature review, systematic review or meta-analysis	0	Yes	Clinical research, Literature review, Systematic review and meta-analysis	3
2015-09-18 21:03:23	I agree to participate.	Female	1973	Minas Gerais - MG	capital	Over 1 million inhabitants	19	Minas Gerais - MG	Belo Horizonte		MSc	Public health	Public	Yes	Yes	MSc	No	Yes	Short-term training	8	7	10	10	10	With colleagues, Congress, Sites of educational institutions or research, books, scientific journals	Daily	Yes	Daily	National, International	Special Care in Dentistry, Science & Public Health, Research Reports, International Journal of Pediatric Dentistry, Public Health	epidemiological research, literature review, systematic review or meta-analysis	2	Yes	clinical research, systematic review or meta-analysis	8
2015-08-22 19:10:25	I agree to participate.	Male	1955	Goiás - GO	capital	Over 1 million inhabitants	34	Goiás - GO	goiania		Advanced special training	Public health	Public	Yes	Yes	Advanced special training	No	No		3	2	7	9	8	Conferences, short courses, long term courses, online courses, Sites of educational institutions or research, books, scientific journals, medical journals, class councils newspapers (eg CRO, CFO), Associations of Newspaper Class (eg ABO ABCD)	Daily	Yes	Weekly	national	radis	Expert opinion, Editorials, epidemiological research	4	Yes	Expert opinion, literature reviews	0
2015-06-18 13:58:50	I agree to participate.	Female	1982	Santa Catarina - SC	capital	Between 300 and 500 thousand inhabitants	12	Santa Catarina - SC	Florianópolis		Advanced special training	Public health	Public	Yes	No			Yes	Dental school	4	5	5	5	7	With colleagues, short courses, online courses, Sites of educational institutions or research, scientific journals, medical journals, class councils newspapers (eg CRO, CFO), Class Associations of Newspapers (eg ABO, A B C D)	Weekly	Yes	Monthly	national	In Public Health Science and Public Health Health and Society	case report, epidemiological research, literature review	5	Yes	laboratory research, clinical research, systematic review or meta-analysis	5
2015-09-21 10:38:10	I agree to participate.	Female	1980	Rio de Janeiro - RJ	capital	Over 1 million inhabitants	12	Minas Gerais - MG	Belo Horizonte		MSc	Public health	Public	Yes	No			Yes	Advanced special training	9	10	10	10	10	online courses, Sites of educational institutions or research, scientific journals	Monthly	Yes	Weekly	National, International	Journal of Oncology Archives Science in Dentistry and Public Health Public Health magazine Notebooks of Public Health	Case report, Clinical research, epidemiological research, literature review, systematic review or meta-analysis	9	Yes	Literature review	9
2015-06-18 05:37:21	I agree to participate.	Female	1987	Santa Catarina - SC	Both	Between 300 and 500 thousand inhabitants	5	Rio Grande do Sul - RS	Pelotas		MSc	Public health	Public	Yes	No			Yes	Dental school	10	10	10	10	10	Short courses, long term courses, online courses, Sites of educational institutions or research, books, scientific journals	Daily	Yes	Weekly	National, International	Interface, Science and Public Health, in Public Health, Health Education, Health and Social Transformation, Qualitative Research Journal	epidemiological research, literature review, systematic review or meta-analysis, ethnography, documentary research, case study	10	Yes	Literature review, systematic review and meta-analysis, ethnography, information retrieval, case study	9
2015-07-25 21:12:29	I agree to participate.	Male	1979	Bahia - BA	capital	Over 1 million inhabitants	10	Minas Gerais - MG	Alfenas		MSc	Public health	Public	Yes	No			Yes	Advanced special training	8	8	10	10	10	Short courses, social networks, sites of educational institutions or research, books, scientific journals, clinical journals	Daily	Yes	Daily	National, International	Scielo, Lylacs, Medline, BVS, journals Portal Capes	Case report, laboratory research, clinical research, epidemiological research, systematic review and meta-analysis	7	No		5
2015-08-11 00:06:53	I agree to participate.	Male	1949	Rio Grande do Sul - RS	capital	Over 1 million inhabitants	More than 40	Rio Grande do Sul - RS	Porto Alegre		PhD	General dentistry	Both	Yes	No			Yes	Dental school and Advanced special training	10	10	10	10	10	Short courses, books, scientific journals, class councils newspapers (eg CRO, CFO), Class Associations of Newspapers (eg ABO, ABCD)	Weekly	Yes	Weekly	National, International	CEBES-Hucitec, FIOCRUZ-Hucitec, Periodicals ABRASCO, Virtual Library of SUS-MS	Editorials, epidemiological research, social research	0	Yes	Expert opinion, clinical research, literature review	7
2015-09-23 08:31:54	I agree to participate.	Male	1960	Rio Grande do Norte - RN	city	Between 100 and 300 thousand inhabitants	29	Rio Grande do Norte - RN	NATAL		MSc	Public health	Public	Yes	No			Yes	Advanced special training	10	10	10	10	10	Conferences, short courses, Sites of educational institutions or research, books, scientific journals	Weekly	Yes	Weekly	National, International	SCIENCE & HEALTH COLLECTIVE, HEALTH JOURNAL PUBLIC HEALTH, AND SOCIETY, PHYSIS COLLECTIVE HEALTH MAGAZINE, JOURNAL OF DENTISTRY GAÚCHA.	Expert opinion, Editorial, epidemiological research, literature review, systematic review and meta-analysis	0	Yes	Expert opinion	7
2015-07-27 08:31:57	I agree to participate.	Female	1976	Bahia - BA	capital	Over 1 million inhabitants	15	Bahia - BA	salvador		MSc	Public health	Both	Yes	No			Yes	Dental school and Short-term training	10	10	10	10	10	scientific journals, class councils newspapers (eg CRO, CFO), Class Associations of Newspapers (eg ABO, ABCD)	depends on the demand, do not act on the tour little I work with dentists, when there are courses that minister, depending on the demand that bring me make a theme update	Yes	Weekly	National, International	PLOS Neglected Diseases Science and Public Health Journal of Epidemiology Journal of Epidemiology International Journal of Epidemiology	epidemiological research, literature review	7	Yes	Literature review	8
2015-12-18 16:46:51	I agree to participate.	Female	1972	Santa Catarina - SC	capital	Between 500 and 700 thousand inhabitants	20	Rio Grande do Sul - RS	Porto Alegre		Advanced special training	Pediatric Dentistry	Both	Yes	No			No		7	6	8	7	7	Sites of educational institutions or research, books, scientific journals	Monthly	Yes	semiannual	national	Scielo base, usually public health	Case reports, editorials, clinical research, epidemiological research, literature review	5	Yes	Case report, Clinical research	5
2015-09-22 12:59:46	I agree to participate.	Male	1966	Rio Grande do Norte - RN	city	Between 10 and 50 thousand inhabitants	25	Rio Grande do Norte - RN	Natal		Advanced special training	implantology	Public	Yes	Yes	Short-term training	No	Yes	Short-term training	7	7	7	7	7	online courses, Sites of educational institutions or research books	Weekly	Yes	Monthly	National, International	Revodonto.bvsalud.org	Case Report, Expert opinion, literature reviews	5	Yes	Expert opinion	6
